# Supplementary material for: EZH2 engages TGFβ signaling to promote breast cancer bone metastasis via integrin β1-FAK activation
Source: Nat Commun. 2022 May 10;13:2543. doi: 10.1038/s41467-022-30105-0 (PMC9091212; doi:10.1038/s41467-022-30105-0)
Supplement: Supplementary file 3 — Supplementary Data1 [file 41467_2022_30105_MOESM3_ESM.xlsx]

## Sheet: Sheet1
Table 1 the up and down regulated proteins in the two EZH2-knockout cell lines compared to that in MDA-MB-231 and 231.sgCtrl cells
228 down regulated proteins			194 up regulated proteins
Antibody Name in Heatmap	Gene Name	difference value (Normlog2)	Antibody Name in Heatmap	Gene Name	difference value (Normlog2)
CD171-M-V	L1CAM	1.11396	Connexin-43-R-C	GJA1	-0.807639
S100A4-R-V	S100A4	0.638355	Cox2-R-C	PTGS2	-0.693004
VEGFR-2-R-V	KDR	0.502687	p53-R-C	TP53	-0.665587
Coup-TFII-R-C	NR2F2	0.439725	Heregulin-R-V	NRG1	-0.652729
Akt_pS473-R-V	AKT1/2/3	0.420892	IGFRb-R-C	IGF1R	-0.6391
FAK_pY397-R-V	PTK2	0.412459	SLC1A5-R-C	SLC1A5	-0.583881
Tau-M-C	MAPT	0.363924	DUSP4-R-V	DUSP4	-0.498092
DUSP6-R-C	DUSP6	0.353109	MSI2-R-C	MSI2	-0.475728
RSK-R-C	RPS6KA1/2/3	0.350122	IL-6-R-C	IL6	-0.447135
Rictor-R-C	RICTOR	0.340125	PAR-R-C	PAR	-0.437638
XPA-M-V	XPA	0.339567	Syk-M-V	SYK	-0.419791
PHLPP-R-V	PHLPP1	0.338754	HES1-R-V	HES1	-0.411288
Myosin-IIa_pS1943-R-V	MYH9	0.338579	PLK1-R-C	PLK1	-0.398924
LAD1-R-V	LAD1	0.338238	ASNS-R-V	ASNS	-0.395655
Paxillin-R-C	PXN	0.336973	FOXM1-R-V	FOXM1	-0.367968
TRIM25-R-C	TRIM25	0.334966	Rb_pS807_S811-R-V	RB1	-0.35426
cdc25C-R-V	CDC25C	0.329686	YB1_pS102-R-V	YBX1	-0.319012
Atg5-R-C	ATG5	0.316683	4E-BP1_pT37_T46-R-V	EIF4EBP1	-0.305987
Lasu1-R-V	HUWE1	0.308006	Cyclin-B1-R-V	CCNB1	-0.300787
Mitofusin-2-R-V	MFN2	0.302633	AMPKa_pT172-R-C	PRKAA1/2	-0.298799
Vinculin-M-V	VCL	0.300895	b-Catenin-R-V	CTNNB1	-0.297192
A-Raf-R-V	ARAF	0.298291	Smad1-R-V	SMAD1	-0.290229
RIP-R-C	RIP	0.296462	Fibronectin-R-V	FN1	-0.282807
Tuberin-R-V	TSC2	0.279122	p38_pT180_Y182-R-V	MAPK11/12/13/14	-0.281239
DDR1-R-V	DDR1	0.270267	Mcl-1-R-V	MCL1	-0.280304
Akt1_pS473-R-V	AKT1	0.261305	Gli3-R-C	GLI3	-0.277119
PKA-a-R-V	PRKAR1A	0.258426	S6_pS235_S236-R-V	RPS6	-0.258259
ATRX-R-C	ATRX	0.25812	BMK1-Erk5_pT218_Y220-R-V	MAPK7	-0.254986
PTPN12-R-V	PTPN12	0.251537	TFRC-R-V	TFRC	-0.253243
Rictor_pT1135-R-V	RICTOR	0.250923	Gab2-R-V	GAB2	-0.251966
Akt_pT308-R-V	AKT1/2/3	0.244504	MLKL-R-V	MLKL	-0.241149
c-IAP2-R-C	BIRC3	0.241735	p27-Kip1-R-V	CDKN1B	-0.241082
HER2-M-V	ERBB2	0.236814	Aurora-A-R-C	AURKA	-0.241031
PTEN-R-V	PTEN	0.235312	Granzyme-B-R-V	GZMB	-0.237107
Patched-R-C	PTCH1	0.23501	U-Histone-H2B-R-C	HIST1H2BB	-0.236809
Glutaminase-R-C	GLS	0.232041	KAP1-R-V	TRIM28	-0.23508
Enolase-2-R-V	ENO2	0.231796	S6_pS240_S244-R-V	RPS6	-0.220922
IGFBP3-M-V	IGFBP3	0.230105	B7-H3-R-C	CD276	-0.219405
Akt2_pS474-R-C	AKT2	0.226783	PARP-R-V	PARP1	-0.218986
Enolase-1-R-V	ENO1	0.222193	DNA-Ligase-IV-R-C	LIG4	-0.2137
MMP14-R-V	MMP14	0.215645	CREB_pS133-R-C	CREB1	-0.211988
H2AX_pS140-M-C	H2AFX	0.211806	Snail-M-Q	SNAI1	-0.203344
Notch1-R-V	NOTCH1	0.206842	c-Myc-R-C	MYC	-0.201661
PKCa-R-V	PRKCA	0.205497	ACSL1-R-V	ACSL1	-0.192625
RPA32_pS4_S8-R-C	RPA2	0.203272	GAPDH-R-C	GAPDH	-0.192443
Hif-1-alpha-M-C	HIF1A	0.19937	eEF2-R-C	EEF2	-0.190692
PKC-a-b-II_pT638_T641-R-V	PRKCA/PRKCB	0.198977	eIF4E_pS209-R-V	EIF4E	-0.189567
Myosin-IIa-R-C	MYH9	0.198854	EGFR-R-V	EGFR	-0.1895
SDHA-R-V	SDHA	0.198581	EPHA2-R-C	EPHA2	-0.186365
STING-R-V	TMEM173	0.197257	p21-R-C	CDKN1A	-0.179285
WIPI2-R-C	WIPI2	0.192176	4E-BP1_pS65-R-V	EIF4EBP1	-0.177558
PKC-b-II_pS660-R-V	PRKCA/B/D/E/H/Q	0.191149	Rad51-R-C	RAD51	-0.176886
Axl-R-V	AXL	0.189958	ACC_pS79-R-V	ACACA/ACACB	-0.176586
TRIP13-R-V	TRIP13	0.189777	VHL-EPPK1-M-C	EPPK1	-0.172773
MSH2-R-C	MSH2	0.186253	NDRG1_pT346-R-V	NDRG1	-0.17118
Mitofusin-1-R-V	MFN1	0.18546	ERCC5-R-C	ERCC5	-0.169386
p38-a-M-V	MAPK14	0.177555	XIAP-R-C	XIAP	-0.164503
HER3_pY1289-R-C	ERBB3	0.176772	FOXO3-R-V	FOXO3	-0.163705
GATA6-R-V	GATA6	0.172652	PHGDH-R-C	PHGDH	-0.163247
BRD4-R-V	BRD4	0.172238	DJ1-R-V	PARK7	-0.163089
GRB7-R-V	GRB7	0.169197	Bcl2-M-V	BCL2	-0.161924
SCD-M-V	SCD	0.167909	RBM15-R-V	RBM15	-0.157808
CDT1-R-V	CDT1	0.166304	c-Jun_pS73-R-V	JUN	-0.15528
p70-S6K1-R-V	RPS6KB1	0.165291	TTF1-R-V	NKX2-1	-0.154745
XPF-R-C	ERCC4	0.163235	Rb-M-Q	RB1	-0.152115
EMA-M-C	MUC1	0.161806	PI3K-p110-a-R-C	PIK3CA	-0.151234
Cytokeratin-19-M-C	KRT19	0.15752	Jagged1-R-V	JAG1	-0.134261
CDKN2A-R-C	CDKN2A	0.157309	PAK1-R-V	PAK1	-0.131186
Smad3-R-V	SMAD3	0.15518	GCLC-R-C	GCLC	-0.129654
PMS2-R-V	PMS2	0.153416	Aurora-B-R-V	AURKB	-0.129618
Smac-M-Q	DIABLO	0.150994	ERRalpha-R-V	ESRRA	-0.128586
Stat5a-R-V	STAT5A	0.150651	Src_pY527-R-V	SRC	-0.120554
PR-R-V	PGR	0.148974	p70-S6K_pT389-R-V	RPS6KB1	-0.120409
IRS2-R-C	IRS2	0.148574	BAP1-M-V	BAP1	-0.119613
Cyclin-E1-M-V	CCNE1	0.148528	4E-BP1-R-V	EIF4EBP1	-0.119256
TSC1-R-C	TSC1	0.147581	LRP6_pS1490-R-V	LRP6	-0.114682
FN14-R-C	TNFRSF12A	0.143982	DVL3-R-V	DVL3	-0.114068
ACC1-R-C	ACACA/ ACACB	0.142375	TRAP1-M-V	TRAP1	-0.112411
MSH6-R-C	MSH6	0.138459	ENY2-M-C	ENY2	-0.108833
GATA3-M-V	GATA3	0.136928	FASN-R-V	FASN	-0.10866
DNA_POLG-R-V	POLG	0.136645	UGT1A-M-V	UGT1A1/4/5/8/10/7/3	-0.107953
Rad50-R-V	RAD50	0.133732	Chk1_pS296-R-V	CHEK1	-0.107046
Atg7-R-V	ATG7	0.131932	AR-R-V	AR	-0.106927
CDK1_pT14-R-C	CDK1/2/3	0.131311	Annexin-I-M-V	ANXA1	-0.104897
ULK1_pS757-R-C	ULK1	0.130658	JNK_pT183_Y185-R-V	MAPK8	-0.101442
INPP4b-R-V	INPP4B	0.129368	HER2_pY1248-R-C	ERBB2	-0.100755
GSK-3a-b_pS21_S9-R-V	GSK3A/GSK3B	0.125822	YAP_pS127-R-V	YAP1	-0.100235
RIP3-R-C	RIPK3	0.123716	TFAM-R-V	TFAM	-0.0974927
Akt-R-V	AKT1/2/3	0.123318	IGF1R_pY1135_Y1136-R-V	IGF1R/INSR	-0.0973676
Histone-H3-R-V	HIST1H3A-F	0.122752	TIGAR-R-V	TIGAR	-0.096116
HER3-R-V	ERBB3	0.122714	DDB-1-R-V	DDB1	-0.096065
A-Raf_pS299-R-C	ARAF	0.121789	PAI-1-M-V	SERPINE1	-0.0916576
MERIT40_pS29-R-V	BABAM1	0.118592	BiP-GRP78-M-C	HSPA5	-0.0875126
Cdc42-R-C	CDC42/RAC1	0.117343	S6-M-V	RPS6	-0.0851179
PDHA1-R-V	PDHA1	0.114759	Puma-R-C	BBC3	-0.0846593
MCT4-R-V	SLC16A3	0.113747	TAZ-R-V	WWTR1	-0.0845235
Rab25-R-V	RAB25	0.106709	Raptor-R-V	RPTOR	-0.0838017
Hexokinase-I-R-C	HK1	0.105181	Ets-1-R-V	ETS1	-0.0833795
eIF4G-R-C	EIF4G1	0.103662	cdc2_pY15-R-C	CDK1	-0.0803997
XRCC1-R-C	XRCC1	0.102525	HSP27_pS82-R-V	HSBP1	-0.0788476
PDK1_pS241-R-V	PDPK1	0.101238	Stat3_pY705-R-V	STAT3	-0.0776415
MERIT40-R-C	BABAM1	0.0997247	ADAR1-M-V	ADAR	-0.0775748
CIITA-R-C	CIITA	0.0991152	GCN5L2-R-V	KAT2A	-0.0766916
B-Raf-R-C	BRAF	0.0984654	HSP60-R-V	HSPD1	-0.0766893
PD-L1-R-C	CD274	0.0984088	CD86-R-C	CD86	-0.0758671
CD44-R-C	CD44	0.0964534	SHP2-R-V	PTPN11	-0.0755106
p38-MAPK-R-V	MAPK14/11/12	0.0939197	Pdcd4-R-C	PDCD4	-0.0719563
b-Actin-R-C	ACTB	0.0935345	RPA32-R-V	RPA2	-0.0711149
Rad23A-R-C	RAD23A	0.0931469	Lck-R-V	LCK	-0.0705285
ZAP-70-R-C	ZAP70	0.0928846	ATR-R-C	ATR	-0.0690642
FGF-basic-R-C	FGF2	0.0890129	Chk2_pT68-R-C	CHEK2	-0.0667975
CD26-R-V	DPP4	0.0885024	N-Ras-M-V	NRAS	-0.0657001
PCNA-M-C	PCNA	0.0873049	VAV1-R-C	VAV1	-0.0643829
G6PD-R-V	G6PD	0.0864658	DM-Histone-H3-R-V	HIST1H3A	-0.0640331
HSP27-M-C	HSBP1	0.0856407	mTOR_pS2448-R-C	MTOR	-0.0637028
Chk2-M-V	CHEK2	0.0838457	Bak-R-C	BAK1	-0.0630233
Bax-R-V	BAX	0.0838206	HLA-DR-DP-DQ-DX-M-V	HLA-DRA	-0.058999
Caveolin-1-R-V	CAV1	0.0836463	Myt1-R-C	PKMYT1	-0.0589649
UBAC1-R-V	UBAC1	0.0831825	SF2-M-V	SRSF1	-0.0562975
BCL2A1-R-V	BCL2A1	0.0807538	Hexokinase-II-R-V	HK2	-0.0551324
Stathmin-1-R-V	STMN1	0.0794524	GSK-3B-R-C	GSK3B	-0.0535129
PKM2-R-C	PKM	0.0782845	RRM2-R-C	RRM2	-0.0533613
Rheb-M-C	RHEB	0.0770315	Complex-II-Subunit-M-V	SDHB	-0.0525788
NQO1-M-V	NQO1	0.0770188	PI3K-p85-R-V	PIK3R1	-0.0521981
Akt1-R-V	AKT1	0.0768538	SETD2-R-C	SETD2	-0.0519696
SOD1-M-V	SOD1	0.0767851	IRS1-R-V	IRS1	-0.0517788
Bad_pS112-R-V	BAD	0.0762093	Mnk1-R-V	MKNK1	-0.0515916
PDK1-R-V	PDPK1	0.0744597	Creb-R-C	CREB1	-0.0506647
MIG6-M-V	ERRFI1	0.0742647	Slfn11-G-C	SLFN11	-0.049832
c-Abl-R-V	ABL1	0.0738068	CD20-R-C	MS4A1	-0.049534
NRF2-R-C	NFE2L2	0.0727014	Bid-R-C	BID	-0.0488487
Tyro3-R-V	TYRO3	0.0716329	COG3-R-V	COG3	-0.047983
PAK4-R-V	PAK4	0.0713049	p27_pT198-R-V	CDKN1B	-0.0477966
LDHA-R-C	LDHA	0.0702049	Oct-4-R-C	POU5F1	-0.0458059
CD45-M-V	CD45	0.0699302	MEK1_p_S217_S221-R-V	MAP2K1/MAP2K1	-0.0457928
53BP1-R-V	TP53BP1	0.0651424	FoxO3a_pS318_S321-R-C	FOXO3	-0.0451475
eEF2K-R-V	EEF2K	0.0647354	PDHK1-R-C	PDHK1	-0.0449485
PDH-M-V	DLAT	0.0644897	ER-a_pS118-R-V	ESR1	-0.0436992
Atg3-R-V	ATG3	0.064001	Caspase-7-cleaved--R-C	CASP7	-0.0401956
CD4-R-V	CD4	0.0629166	GCLM-R-C	GCLM	-0.0397896
Cox-IV-R-V	COX4I1	0.0618287	ATP5A-M-C	ATP5F1A	-0.0374106
AMPK-a2_pS345-R-V	PRKAA2	0.0616983	Bcl-xL-R-V	BCL2L1	-0.0369046
ARID1A-R-C	ARID1A	0.0601947	MAPK_pT202_Y204-R-V	MAPK1/MAPK3	-0.0363353
NF-kB-p65_pS536-R-C	RELA	0.0594818	PKC-delta_pS664-R-V	PRKCD	-0.0358103
B7-H4-R-C	VTCN1	0.0594553	c-Abl_pY412-R-C	ABL1	-0.0347235
XBP-1-G-C	XBP1	0.0573959	VASP-R-V	VASP	-0.0337016
MEK2-R-V	MAP2K2	0.0571672	C-Raf_pS338-R-V	RAF1	-0.0328612
Atg4B-R-C	ATG4B	0.0565222	Akt2-R-V	AKT2	-0.0326797
p44-42-MAPK-R-V	MAPK1/MAPK3	0.0562569	FRS2-a_pY196-R-C	FRS2	-0.0325423
CA9-R-C	CA9	0.0561945	PLC-gamma2_pY759-R-C	PLCG2	-0.0323314
N-Cadherin-R-V	CDH2	0.0552889	EGFR_pY1173-R-V	EGFR	-0.0318371
CD38-R-C	CD38	0.052245	CSK-R-C	CSK	-0.0314282
UVRAG-R-C	UVRAG	0.0521483	Erk5-R-V	MAPK7	-0.0313084
14-3-3-zeta-R-V	YWHAZ	0.0503348	FAK-R-C	PTK2	-0.0308211
IRF-1-R-C	IRF1	0.0492387	Caspase-8-cleaved-R-C	CASP8	-0.0269453
Annexin-VII-M-V	ANXA7	0.0485024	mTOR-R-V	MTOR	-0.0262535
E-Cadherin-R-V	CDH1	0.0481515	Gys_pS641-R-V	GYS1	-0.0259825
MITF-R-V	MITF	0.0466458	CD31-M-V	PECAM1	-0.024288
Merlin-R-C	NF2	0.0464801	MRAP-R-C	MRAP	-0.0241989
SFRP1-R-C	SFRP1	0.0464172	Glutamate-D1-2-R-V	GLUD1	-0.0232288
PREX1-R-V	PREX1	0.0454005	Notch3-R-C	NOTCH3	-0.0226911
Cdc6-R-V	CDC6	0.0450903	IR-b-R-C	INSR	-0.0212293
PD-1-R-V	PDCD1	0.0430536	PI3K-p110-b-M-C	PIK3BC	-0.0211993
Wee1-R-C	WEE1	0.0426656	MIF-R-C	MIF	-0.0204746
Transglutaminase-M-V	TGM2	0.0407458	MR1-M-C	MR1	-0.0194146
Pyk2_pY402-R-C	PTK2B	0.0398911	c-Kit-R-V	KIT	-0.0189672
PYGM-M-C	PYGM	0.0396307	HSP70-R-C	HSPA1A	-0.0176405
Caspase-8-M-Q	CASP8	0.0395639	PAICS-R-C	PAICS	-0.0173949
MLH1-M-V	MLH1	0.0392219	UBQLN4-M-C	UBQLN4	-0.0149455
P-Cadherin-R-C	CDH3	0.0381416	ERCC1-M-V	ERCC1	-0.0140742
Collagen-VI-R-V	COL6A1	0.0376781	ER-a-R-V	ERS1	-0.0137127
NAPSIN-A-R-C	NAPSA	0.0371081	B-Raf_pS445-R-V	BRAF	-0.0135856
Twist-M-C	TWIST1	0.036331	ATP5H-M-C	ATP5H	-0.0122735
p27_pT157-R-C	CDKN1B	0.0362014	HMHA1-R-V	ARHGAP45	-0.0118025
MTCO1-M-V	MT-CO1	0.036199	MMP2-R-V	MMP2	-0.0115369
LC3A-B-R-C	MAP1LC3A/B	0.035985	Src_pY416-R-V	SRC	-0.0104051
Caspase-3-cleaved-R-C	CASP3	0.0355546	Ambra1_pS52-R-C	AMBRA1	-0.0102055
Stat3-R-C	STAT3	0.0344999	DAPK1_pS308-M-C	DAPK1	-0.00929983
ATR_pS428-R-C	ATR	0.033751	IDO-R-C	IDO1	-0.00928665
JAB1-M-C	COPS5	0.0324094	MelanA-R-C	MLANA	-0.00908773
RRM1-R-C	RRM1	0.0322811	DM-K9-Histone-H3-M-V	HIST3H3	-0.00828862
c-Met_pY1234_Y1235-R-V	MET	0.0313313	Cyclin-D1-R-C	CCND1	-0.00825998
PARG-R-C	PARG	0.0313194	D-a-Tubulin-R-V	TUBA4A/TUBA3C	-0.0078296
Bim-R-V	BCL2L11	0.0311799	MEK1-R-V	MAP2K1	-0.00736655
Gys-R-V	GYS1	0.0310703	Cyclin-D3-M-V	CCND3	-0.00681171
MTSS1-M-C	MTSS1	0.0304586	CD29-M-V	ITGB1	-0.00676541
Src-M-V	SRC	0.0287561	Claudin-7-R-V	CLDN7	-0.00372886
GSK-3a-b-M-V	GSK3A/GSK3B	0.028062	Wee1_pS642-R-C	WEE1	-0.00367902
PRAS40-M-C	AKT1S1	0.0275977	SHP-2_pY542-R-C	PTPN11	-0.00309186
Tuberin_pT1462-R-V	TSC2	0.0273164	b-Catenin_pT41_S45-R-V	CTNNB1	-0.00253993
CD49b-M-V	ITGA2	0.027285	Cyclophilin-F-M-V	PPIF	-0.0016011
YAP-R-C	YAP1	0.0234716	WIPI1-R-C	WIPI1	-0.00150469
IGFBP2-R-V	IGFBP2	0.0227685	PYGB-R-V	PYGB	-0.000728675
MDM2_pS166-R-V	MDM2	0.0217827	C-Raf-R-C	RAF1	-0.000631281
DAPK2-R-C	DAPK2	0.0213554
Notch1-cleaved-R-V	NOTCH1	0.0212088
ATM-R-V	ATM	0.0212058
eIF4E-R-V	EIF4E	0.0208399
Beclin-R-C	BECN1	0.0203306
Rab11-R-C	RAB11A/B	0.0198724
PRAS40_pT246-R-V	AKT1S1	0.0196166
PEA-15-R-V	PEA15	0.0159758
JNK2-R-C	MAPK9	0.0151572
Chk1_pS345-R-C	CHEK1	0.0131668
SOD2-R-V	SOD2	0.0118574
PEA-15_pS116-R-V	PEA15	0.0118417
Gli1-R-C	GLI1	0.0113827
Chk1-M-C	CHEK1	0.0105504
Elk1_pS383-R-C	ELK1	0.010264
MYH11-R-C	MYH11	0.0091095
DNMT1-R-V	DNMT1	0.00886069
Sox2-R-V	SOX2	0.0082526
Smad4-M-V	SMAD4	0.00811171
DRP1-R-V	DNM1L	0.00765263
14-3-3-epsilon-M-C	YWHAE	0.00719077
Jak2-R-V	JAK2	0.00594369
14-3-3-beta-R-V	YWHAB	0.00547763
CtIP-R-V	RBBP8	0.00437981
E2F1-M-V	E2F1	0.00368239
Shc_pY317-R-V	SHC1	0.00361226
ACVRL1-R-C	ACVRL1	0.00233769
p90RSK_pT573-R-C	RPS6K	0.00142904
TUFM-R-V	TUFM	0.00118023
Grp75-R-C	HSPA9	0.000686655
Porin-M-V	VDAC1	0.000625349
AMPKa-R-C	PRKAA1/2	0.00062382
NDUFB4-M-V	NDUFB4	0.000340305
UQCRC2-M-C	UQCRC2	0.000183055
