# Supplementary material for: EZH2 engages TGFβ signaling to promote breast cancer bone metastasis via integrin β1-FAK activation
Source: Nat Commun. 2022 May 10;13:2543. doi: 10.1038/s41467-022-30105-0 (PMC9091212; doi:10.1038/s41467-022-30105-0)
Supplement: Supplementary file 4 — Supplementary Data 2 [file 41467_2022_30105_MOESM4_ESM.xlsx]

## Sheet: common.Pol2.peaks.WT
Gene dataset results from ChIP-seq analysis using MBA-MD-231(EZH2 wild type), 231.3C13 (EZH2 KO) and 231.3C13.YF (EZH2 Y696F mutant) cell lysates.
ChIP-seq analysis has identified 470 genes with decreased RNA Pol II binding in gene promoters in EZH2 KO and EZH2-Y696F mutant samples compared to EZH2 wild type samples.
peakID	chr	start	end	strand	normTagCount	focusRatio	score	totalTags	ctrlTag_YF_1	ctrlFc_YF_1	ctrlPval_YF_1	ctrlTag_KO	ctrlFc_KO	ctrlPval_KO	localFc	localPval	pos	size	height	leftGene	leftRelation	leftDistance	leftExon	rightGene	rightRelation	rightDistance	rightExon	leftTSS	rightTSS	tss	gene
17-2	chr17	61994306	61994584	+	374.5	0.555	387.5	442.5	71.9	6.15	3.58e-190	71	6.23	3.47e-192	28.32	0	chr17:61994306-61994584	278	1592	CSHL1	upstream	5688	0	GH1	inside	-32	1	0	1	1	GH1
1-26	chr1	59249151	59249429	+	241.6	0.914	47	285.5	56.9	5.02	1.2e-102	72.4	3.94	1.57e-79	57.05	0	chr1:59249151-59249429	278	1027	JUN	inside	-634	1	JUN	inside	-2967	1	1	0	1	JUN
16-8	chr16	56659613	56659891	+	99	0.66	116	117	1.5	79.7	1.88e-174	4.5	26.19	3.45e-119	7.32	2.27e-59	chr16:56659613-56659891	278	421	MT1E	inside	-1411	1	MT1E	inside	-307	1	1	1	1	MT1E
16-13	chr16	56642421	56642699	+	83.8	0.621	96.5	99	6.6	14.99	2.31e-78	10.3	9.63	6.08e-61	4.87	6.4e-36	chr16:56642421-56642699	278	356	MT3	downstream	17421	0	MT2A	inside	-222	1	0	1	1	MT2A
16-14	chr16	56716343	56716621	+	82.1	0.73	95	97	3.3	29.37	8.52e-104	4.9	19.74	9.51e-88	9.52	2.8e-59	chr16:56716343-56716621	278	349	MT1IP	downstream	4554	0	MT1X	inside	-240	1	0	1	1	MT1X
11-5	chr11	122932617	122932895	+	80	0.781	93	94.5	8.8	10.73	9.96e-62	11.6	8.14	1.23e-51	13.09	3.68e-69	chr11:122932617-122932895	278	340	HSPA8	inside	-426	1	HSPA8	inside	-4696	1	1	1	1	HSPA8
19-1	chr19	49468439	49468717	+	65.6	0.727	77.5	77.5	13.9	5.56	9.75e-32	12.5	6.2	9.31e-35	7.24	3.48e-39	chr19:49468439-49468717	278	279	BAX	downstream	3384	0	FTL	inside	-152	1	0	1	1	FTL
5-1	chr5	179247799	179248077	+	64.3	0.776	74.5	76	6.6	11.5	1.62e-52	20.6	3.7	5.12e-21	14.25	4.89e-59	chr5:179247799-179248077	278	273	SQSTM1	inside	-17278	0	SQSTM1	inside	-236	1	1	1	1	SQSTM1
19-3	chr19	14628981	14629259	+	60.1	0.751	73	71	9.2	7.74	3.09e-38	18.8	3.78	2.87e-20	13.21	4.28e-53	chr19:14628981-14629259	278	255	DNAJB1	inside	-390	1	DNAJB1	inside	-3684	1	1	1	1	DNAJB1
8-3	chr8	119124053	119124331	+	55.9	0.762	67.5	66	6.6	9.99	3.59e-42	21.4	3.08	9.65e-15	15.92	1.81e-54	chr8:119124053-119124331	278	237	EXT1	inside	-5	1	SAMD12	downstream	77363	0	1	0	1	EXT1
16-20	chr16	87902892	87903170	+	55.4	0.786	64.5	65.5	7.3	8.92	1.65e-38	16.5	3.96	1.65e-19	16.66	1.13e-54	chr16:87902892-87903170	278	236	SLC7A5	inside	-208	1	CA5A	downstream	18454	0	1	0	1	SLC7A5
1-18	chr1	150551856	150552134	+	50.8	0.773	60.5	60	9.5	6.29	6.13e-28	13.8	4.33	4.6e-20	13.16	4.74e-45	chr1:150551856-150552134	278	216	MCL1	inside	-358	1	MCL1	inside	-5108	1	1	1	1	MCL1
15-4	chr15	39873173	39873451	+	49.9	0.747	58	59	8.8	6.7	7.06e-29	19.2	3.07	2.57e-13	13.94	1.04e-45	chr15:39873173-39873451	278	212	C15orf54	downstream	326125	0	THBS1	inside	-172	1	0	1	1	THBS1
19-5	chr19	18392344	18392622	+	47.8	0.685	57	56.5	8.8	6.41	2.03e-26	18.8	3.01	3e-12	11.13	3.1e-38	chr19:18392344-18392622	278	203	JUND	inside	-122	1	MIR3188	upstream	264	0	1	1	1	JUND,MIR3188
5-4	chr5	137673856	137674134	+	47	0.867	56.5	55.5	9.9	5.6	2.87e-23	13.8	4.01	6.08e-17	28.97	4.07e-59	chr5:137673856-137674134	278	200	FAM53C	inside	-11562	1	FAM53C	inside	-431	1	1	1	1	FAM53C
19-7	chr19	49375576	49375854	+	46.1	0.792	55	54.5	7	7.82	1.63e-29	12.5	4.36	3.69e-18	6.82	9.5e-27	chr19:49375576-49375854	278	196	PLEKHA4	upstream	3692	0	PPP1R15A	inside	-206	1	0	1	1	PPP1R15A
5-5	chr5	139726002	139726280	+	43.6	0.876	51	51.5	4.4	11.69	5.9e-36	16.1	3.2	3.23e-12	19.16	3.68e-46	chr5:139726002-139726280	278	185	HBEGF	inside	-186	1	SLC4A9	upstream	13506	0	1	0	1	HBEGF
13-1	chr13	52026987	52027265	+	43.2	0.788	51.5	51	15.4	3.31	7.08e-13	15.6	3.26	1.19e-12	15.38	9.03e-42	chr13:52026987-52027265	278	183	INTS6	inside	-288	1	INTS6	inside	-3646	1	1	1	1	INTS6
19-8	chr19	40931731	40932009	+	43.2	0.734	51	51	9.2	5.56	1e-21	8.9	5.71	3.29e-22	13.07	2.04e-38	chr19:40931731-40932009	278	183	SERTAD1	inside	-201	1	SERTAD3	downstream	14738	0	1	0	1	SERTAD1
5-6	chr5	73936366	73936644	+	42.3	0.874	49.5	50	12.5	4.01	1.06e-15	14.7	3.39	4.91e-13	16.27	3.92e-42	chr5:73936366-73936644	278	180	HEXB	inside	-80747	1	HEXB	inside	-797	1	1	1	1	HEXB
1-23	chr1	45987444	45987722	+	40.6	0.8	50	48	9.2	5.23	1.64e-19	13.4	3.58	2.13e-13	19.63	3.18e-44	chr1:45987444-45987722	278	173	PRDX1	inside	-166	1	PRDX1	inside	-11016	0	1	1	1	PRDX1
8-7	chr8	146012638	146012916	+	40.2	0.679	48.5	47.5	8.4	5.63	3.51e-20	15.6	3.04	1.23e-10	8.06	1.92e-26	chr8:146012638-146012916	278	171	ZNF34	inside	-92	1	RPL8	downstream	2237	0	1	0	1	ZNF34
14-6	chr14	102553210	102553488	+	39.8	0.748	48.5	47	9.2	5.12	8.64e-19	15.6	3.01	1.23e-10	9.21	4.92e-29	chr14:102553210-102553488	278	169	HSP90AA1	inside	-302	1	HSP90AA1	inside	-6414	1	1	1	1	HSP90AA1
9-5	chr9	114393549	114393827	+	38.5	0.839	47	45.5	12.8	3.54	2.38e-12	13	3.51	3.16e-12	28.16	4.09e-48	chr9:114393549-114393827	278	164	LRRC37A5P	upstream	17716	0	DNAJC25-GNG10	inside	-196	1	0	1	1	DNAJC25-GNG10
10-3	chr10	112257478	112257756	+	36	0.746	44	42.5	4.4	9.65	1.07e-26	11.2	3.81	1.41e-12	12.13	1.71e-30	chr10:112257478-112257756	278	153	SMNDC1	upstream	192771	0	DUSP5	inside	-132	1	0	1	1	DUSP5
17-25	chr17	62502233	62502511	+	34.3	0.856	41	40.5	8.8	4.6	1.45e-14	13.4	3.02	3.35e-09	13.24	1.66e-30	chr17:62502233-62502511	278	146	DDX5	inside	-251	1	CEP95	upstream	646	0	1	1	1	DDX5,CEP95
13-6	chr13	31735825	31736103	+	33.4	0.83	41	39.5	4.8	8.28	1.38e-22	3.1	12.63	4.78e-29	17.05	8.64e-34	chr13:31735825-31736103	278	142	HSPH1	inside	-333	1	HSPH1	inside	-26993	1	1	1	1	HSPH1
12-11	chr12	108868948	108869226	+	33	0.92	35.5	39	8.1	4.83	4.54e-15	10.3	3.8	6.55e-12	31.35	7.25e-44	chr12:108868948-108869226	278	140	LINC01498	upstream	1482	0	FICD	upstream	39824	0	1	0	1	LINC01498
17-30	chr17	79008845	79009123	+	32.6	0.965	39	38.5	9.5	4.03	3.05e-12	9.8	3.92	7.13e-12	16.62	1.46e-32	chr17:79008845-79009123	278	138	BAIAP2-AS1	upstream	326	0	BAIAP2	inside	-177	1	1	1	1	BAIAP2-AS1,BAIAP2
2-17	chr2	196521934	196522212	+	32.6	0.856	39.5	38.5	6.6	5.83	4.47e-17	9.8	3.92	7.13e-12	15.39	2.29e-31	chr2:196521934-196522212	278	138	SLC39A10	inside	-80492	1	SLC39A10	inside	-361	1	1	1	1	SLC39A10
1-36	chr1	162531401	162531679	+	30.9	0.74	36.5	36.5	9.5	3.83	4.79e-11	10.3	3.55	3.4e-10	13.44	8.08e-28	chr1:162531401-162531679	278	131	UAP1	inside	-38232	1	UAP1	inside	-384	1	1	1	1	UAP1
8-15	chr8	144679389	144679667	+	30.5	0.796	37	36	8.8	4.09	5.45e-12	9.4	3.84	3.04e-11	6.08	5.44e-17	chr8:144679389-144679667	278	129	EEF1D	inside	-456	1	EEF1D	inside	-17801	1	1	1	1	EEF1D
1-35	chr1	8938603	8938881	+	30	0.773	36.5	35.5	7.7	4.61	6.07e-13	8	4.41	1.95e-12	9.16	8.72e-22	chr1:8938603-8938881	278	128	ENO1	inside	-548	1	ENO1	inside	-17823	1	1	1	1	ENO1
10-7	chr10	120840178	120840456	+	29.6	0.716	35	35	5.9	5.96	2.63e-16	7.6	4.61	4.06e-13	10.6	5.67e-24	chr10:120840178-120840456	278	126	EIF3A	inside	-156	1	FAM45A	upstream	23154	0	1	0	1	EIF3A
11-26	chr11	10326522	10326800	+	29.6	0.789	35.5	35	9.5	3.67	1.82e-10	8	4.35	1.95e-12	7.1	1.46e-18	chr11:10326522-10326800	278	126	SBF2	upstream	10768	0	ADM	inside	-274	1	0	1	1	ADM
11-25	chr11	73087304	73087582	+	29.6	0.804	36.5	35	7.7	4.54	6.07e-13	11.6	3.01	2.43e-08	14.32	3.49e-28	chr11:73087304-73087582	278	126	ARHGEF17	downstream	6879	0	RELT	inside	-178	1	0	1	1	RELT
3-9	chr3	49449568	49449846	+	29.6	0.629	36	35	5.5	6.36	3.92e-17	11.6	3.01	2.43e-08	10.74	3.74e-24	chr3:49449568-49449846	278	126	RHOA	upstream	42	0	TCTA	inside	-208	1	1	1	1	RHOA,TCTA
8-16	chr8	144660444	144660722	+	29.6	0.68	35.5	35	6.2	5.61	1.54e-15	8.9	3.92	3.29e-11	7.05	1.74e-18	chr8:144660444-144660722	278	126	NAPRT	inside	-77	1	EEF1D	downstream	1144	0	1	0	1	NAPRT
6-65	chr6	37786908	37787186	+	27.9	0.615	33.5	33	2.9	11.24	1.82e-23	7.1	4.62	1.77e-12	7.08	1.45e-17	chr6:37786908-37787186	278	119	MDGA1	upstream	121142	0	ZFAND3	upstream	120	0	0	1	1	ZFAND3
13-7	chr13	26625959	26626237	+	27.5	0.859	34	32.5	4.8	6.81	1.95e-16	9.4	3.46	5.79e-09	16.35	1.94e-27	chr13:26625959-26626237	278	117	SHISA2	upstream	761	0	RNF6	downstream	160667	0	1	0	1	SHISA2
13-8	chr13	45915141	45915419	+	27.5	0.726	34	32.5	4	8.05	1.89e-18	9.8	3.31	1.67e-08	9.13	5.37e-20	chr13:45915141-45915419	278	117	TPT1	inside	-278	1	TPT1-AS1	upstream	60	0	1	1	1	TPT1,TPT1-AS1
18-5	chr18	12308204	12308482	+	27.5	0.722	32.5	32.5	1.8	17.71	1.75e-28	7.6	4.28	3.72e-11	7.81	4.41e-18	chr18:12308204-12308482	278	117	CIDEA	downstream	30610	0	TUBB6	inside	-226	1	0	1	1	TUBB6
1-48	chr1	6662645	6662923	+	27.1	0.765	32	32	7.3	4.36	1.59e-11	9.8	3.26	1.67e-08	12.3	5.97e-24	chr1:6662645-6662923	278	115	KLHL21	inside	-284	1	KLHL21	inside	-12140	1	1	1	1	KLHL21
17-42	chr17	79875875	79876153	+	27.1	0.736	33.5	32	9.9	3.23	2e-08	7.6	4.21	3.72e-11	12.3	5.97e-24	chr17:79875875-79876153	278	115	SIRT7	inside	-183	1	MAFG	inside	-9	1	1	0	1	SIRT7
1-46	chr1	40042279	40042557	+	26.7	0.883	32.5	31.5	7.3	4.29	7.01e-11	8.5	3.71	2.11e-09	18.36	4.28e-28	chr1:40042279-40042557	278	113	PABPC4	inside	-242	1	HEYL	downstream	46545	0	1	0	1	PABPC4
11-37	chr11	74022464	74022742	+	26.2	0.687	31	31	8.8	3.52	4.88e-09	8.9	3.47	6.75e-09	26.77	3.75e-33	chr11:74022464-74022742	278	112	LOC101928580	inside	-13286	1	LOC101928580	inside	-336	1	1	1	1	LOC101928580
16-35	chr16	89989669	89989947	+	26.2	0.817	31.5	31	9.2	3.38	1.22e-08	8.5	3.65	2.11e-09	10.37	3.69e-21	chr16:89989669-89989947	278	112	TUBB3	inside	-12836	0	TUBB3	inside	-261	1	1	1	1	TUBB3
7-15	chr7	56131759	56132037	+	26.2	0.73	31.5	31	5.5	5.63	5.48e-14	9.8	3.15	5.51e-08	12.18	3.91e-23	chr7:56131759-56132037	278	112	CCT6A	downstream	77	0	SUMF2	inside	-121	1	0	1	1	SUMF2
12-15	chr12	57039651	57039929	+	25.8	0.8	31.5	30.5	5.1	5.94	5.58e-14	9.4	3.25	6.68e-08	18.23	3.78e-27	chr12:57039651-57039929	278	110	ATP5B	inside	-201	1	PTGES3	downstream	17195	0	1	0	1	ATP5B
4-7	chr4	152020678	152020956	+	25.8	0.775	30	30.5	7.7	3.96	9.09e-10	8	3.79	2.36e-09	14.81	1.32e-24	chr4:152020678-152020956	278	110	LRBA	upstream	84029	0	RPS3A	inside	-232	1	0	1	1	RPS3A
1-54	chr1	89357068	89357346	+	25.4	0.816	30.5	30	7	4.3	9.12e-11	8.5	3.53	7.8e-09	20.57	7.58e-29	chr1:89357068-89357346	278	108	GTF2B	inside	-233	1	CCBL2	downstream	44109	0	1	0	1	GTF2B
14-15	chr14	20937471	20937749	+	25.4	0.816	30.5	30	2.6	11.68	6.18e-22	8	3.73	2.36e-09	18.9	8.46e-28	chr14:20937471-20937749	278	108	TMEM55B	upstream	7700	0	PNP	inside	-212	1	0	1	1	PNP
16-33	chr16	88851440	88851718	+	25.4	0.707	32.5	30	0.4	81.75	2.27e-46	6.7	4.48	3.6e-11	10.09	3.37e-20	chr16:88851440-88851718	278	108	PIEZO1	upstream	68	0	CDT1	upstream	18467	0	1	0	1	PIEZO1
16-41	chr16	89753106	89753384	+	25	0.75	29.5	29.5	5.5	5.36	1.71e-12	8	3.67	8.91e-09	12.5	7.48e-22	chr16:89753106-89753384	278	106	CDK10	inside	-9666	1	CDK10	inside	-309	1	1	1	1	CDK10
17-46	chr17	65713743	65714021	+	25	0.78	31	29.5	4.8	6.18	5.44e-14	7.1	4.13	6.88e-10	13.49	9.88e-23	chr17:65713743-65714021	278	106	PITPNC1	downstream	20364	0	NOL11	upstream	39	0	0	1	1	NOL11
6-73	chr6	7590268	7590546	+	24.5	0.833	29.5	29	4	7.18	8.67e-16	8.9	3.25	8.06e-08	15.6	1.2e-24	chr6:7590268-7590546	278	104	DSP	downstream	3322	0	SNRNP48	inside	-115	1	0	1	1	SNRNP48
9-16	chr9	35072556	35072834	+	24.5	0.701	29.5	29	7	4.16	3.96e-10	6.7	4.33	1.62e-10	8.86	4.16e-18	chr9:35072556-35072834	278	104	VCP	inside	-183	1	FANCG	downstream	1000	0	1	0	1	VCP
14-21	chr14	21737408	21737686	+	24.1	0.873	28.5	28.5	5.1	5.55	1.86e-12	9.4	3.04	6.8e-07	11.46	3.6e-20	chr14:21737408-21737686	278	103	HNRNPC	inside	-230	1	RPGRIP1	upstream	18449	0	1	0	1	HNRNPC
15-8	chr15	89877938	89878216	+	24.1	0.772	29	28.5	5.1	5.55	1.86e-12	7.6	3.75	1.01e-08	12.54	3.55e-21	chr15:89877938-89878216	278	103	POLG	inside	-88	1	MIR9-3	upstream	33031	0	1	0	1	POLG
17-52	chr17	27052598	27052876	+	24.1	0.635	28.5	28.5	8.8	3.24	2e-07	9.4	3.04	6.8e-07	6.45	5.43e-14	chr17:27052598-27052876	278	103	TLCD1	inside	-1351	0	TLCD1	inside	-1511	0	1	1	1	TLCD1
5-28	chr5	109025003	109025281	+	24.1	0.718	28.5	28.5	5.1	5.55	1.86e-12	4.9	5.8	6.65e-13	12.54	3.55e-21	chr5:109025003-109025281	278	103	PJA2	upstream	279328	0	MAN2A1	inside	-215	1	0	1	1	MAN2A1
5-21	chr5	138089098	138089376	+	24.1	0.803	29.5	28.5	2.2	12.94	1.56e-21	4.9	5.8	6.65e-13	13.03	1.31e-21	chr5:138089098-138089376	278	103	CTNNA1	inside	-181625	1	CTNNA1	inside	-292	1	1	1	1	CTNNA1
5-24	chr5	170814750	170815028	+	24.1	0.772	29	28.5	7.7	3.7	1.36e-08	8.9	3.19	2.65e-07	10.22	6.56e-19	chr5:170814750-170815028	278	103	NPM1	inside	-23138	1	NPM1	inside	-321	1	1	1	1	NPM1
19-36	chr19	16653114	16653392	+	23.7	0.719	28.5	28	5.9	4.77	3.88e-11	5.4	5.22	4.96e-12	9.15	6.83e-18	chr19:16653114-16653392	278	101	CHERP	inside	-149	1	SLC35E1	downstream	7255	0	1	0	1	CHERP
5-27	chr5	55290616	55290894	+	23.7	0.741	28.5	28	7.3	3.81	4.93e-09	4.9	5.7	6.65e-13	11.45	2.31e-20	chr5:55290616-55290894	278	101	IL6ST	inside	-205	1	FLJ31104	upstream	100	0	1	1	1	IL6ST,FLJ31104
11-47	chr11	34126910	34127188	+	23.3	0.696	28	27.5	4.8	5.76	1.97e-12	7.6	3.62	3.75e-08	9.47	1.75e-17	chr11:34126910-34127188	278	99	CAPRIN1	downstream	2753	0	NAT10	inside	-78	1	0	1	1	NAT10
11-45	chr11	124933069	124933347	+	23.3	0.698	28.5	27.5	2.6	10.7	8.96e-19	8.9	3.08	8.44e-07	10.75	8.17e-19	chr11:124933069-124933347	278	99	SLC37A2	inside	-27343	1	SLC37A2	inside	-335	1	1	1	1	SLC37A2
1-69	chr1	23885857	23886135	+	22.9	0.769	27	27	5.5	4.9	4.64e-11	3.1	8.63	1.06e-16	11.04	2.65e-19	chr1:23885857-23886135	278	97	ID3	inside	-428	1	ID3	inside	-1715	1	1	1	1	ID3
13-13	chr13	42614299	42614577	+	22.9	0.768	26.5	27	6.2	4.33	6.76e-10	4.9	5.49	3.82e-12	10.32	1.4e-18	chr13:42614299-42614577	278	97	DGKH	inside	-202734	0	DGKH	inside	-406	0	1	1	1	DGKH
19-51	chr19	14247223	14247501	+	22.9	0.803	26.5	27	3.3	8.17	3.92e-16	8.9	3.02	8.44e-07	6.87	2.37e-14	chr19:14247223-14247501	278	97	ASF1B	inside	-217	1	LOC100507373	upstream	462	0	1	1	1	ASF1B,LOC100507373
19-45	chr19	48281869	48282147	+	22.9	0.775	27.5	27	7.3	3.68	1.9e-08	8.5	3.18	3.23e-07	11.88	4.39e-20	chr19:48281869-48282147	278	97	SEPW1	inside	-6074	1	SEPW1	inside	-306	1	1	1	1	SEPW1
8-29	chr8	124408365	124408643	+	22.9	0.716	27.5	27	4.8	5.66	1.97e-12	5.8	4.65	1.48e-10	8.51	1.51e-16	chr8:124408365-124408643	278	97	ATAD2	inside	-340	1	ATAD2	inside	-76553	1	1	1	1	ATAD2
11-53	chr11	63580691	63580969	+	22.4	0.775	27	26.5	3.3	8.02	3.22e-15	7.1	3.71	4.27e-08	10.07	1.65e-17	chr11:63580691-63580969	278	95	C11orf95	upstream	44578	0	C11orf84	inside	-47	1	0	1	1	C11orf84
17-66	chr17	1420166	1420444	+	22.4	0.779	25.5	26.5	2.9	9.03	2.14e-16	5.4	4.94	1.32e-10	9.41	8.16e-17	chr17:1420166-1420444	278	95	INPP5K	inside	-16	1	PITPNA-AS1	inside	-232	1	1	1	1	INPP5K,PITPNA-AS1
17-60	chr17	34948179	34948457	+	22.4	0.7	27	26.5	6.2	4.25	2.95e-09	8	3.3	3.91e-07	10.65	4.43e-18	chr17:34948179-34948457	278	95	GGNBP2	downstream	1903	0	DHRS11	inside	-232	1	0	1	1	DHRS11
2-33	chr2	24346308	24346586	+	22.4	0.741	27	26.5	4.4	6.02	1.99e-12	7.6	3.49	1.35e-07	13.83	8.62e-21	chr2:24346308-24346586	278	95	FAM228B	inside	-46199	0	FAM228B	inside	-237	1	1	1	1	FAM228B
7-24	chr7	155089482	155089760	+	22.4	0.67	27.5	26.5	3.3	8.02	3.22e-15	7.1	3.71	4.27e-08	7.5	1.47e-14	chr7:155089482-155089760	278	95	HTR5A	downstream	210380	0	INSIG1	inside	-275	1	0	1	1	INSIG1
13-12	chr13	21750663	21750941	+	22	0.699	26.5	26	8.1	3.22	4.2e-07	6.7	3.88	1.22e-08	9.88	1.65e-17	chr13:21750663-21750941	278	94	MRPL57	inside	-2557	1	MRPL57	inside	-570	1	1	1	1	MRPL57
14-24	chr14	24682444	24682722	+	22	0.779	26	26	4	6.44	2.94e-13	7.6	3.42	1.35e-07	9.14	1.03e-16	chr14:24682444-24682722	278	94	CHMP4A	inside	-592	1	CHMP4A	inside	-3936	1	1	1	1	CHMP4A
19-49	chr19	2236103	2236381	+	22	0.756	26.5	26	4	6.44	2.94e-13	8.5	3.06	1.04e-06	6.54	2.08e-13	chr19:2236103-2236381	278	94	PLEKHJ1	inside	-249	1	SF3A2	upstream	434	0	1	1	1	PLEKHJ1,SF3A2
6-92	chr6	53213574	53213852	+	22	0.697	26.5	26	4.4	5.9	1.99e-12	7.1	3.64	4.27e-08	11.3	7.04e-19	chr6:53213574-53213852	278	94	ELOVL5	inside	-403	1	ELOVL5	inside	-81657	1	1	1	1	ELOVL5
16-55	chr16	66959231	66959509	+	21.6	0.69	25	25.5	2.6	9.93	9.61e-17	7.1	3.57	1.58e-07	13.61	6.94e-20	chr16:66959231-66959509	278	92	RRAD	inside	-208	1	FAM96B	downstream	6448	0	1	0	1	RRAD
4-15	chr4	95372968	95373246	+	21.6	0.812	26.5	25.5	4.4	5.79	1.18e-11	7.6	3.36	4.7e-07	15.38	4.08e-21	chr4:95372968-95373246	278	92	HPGDS	upstream	108941	0	PDLIM5	inside	-239	1	0	1	1	PDLIM5
19-54	chr19	44174116	44174394	+	21.2	0.797	26	25	2.6	9.73	9.61e-17	6.3	4	1.31e-08	8.92	6.75e-16	chr19:44174116-44174394	278	90	PLAUR	inside	-382	1	PLAUR	inside	-21672	1	1	1	1	PLAUR
2-45	chr2	204103617	204103895	+	21.2	0.671	25	25	6.6	3.78	3.67e-08	6.7	3.73	4.8e-08	11.81	1.16e-18	chr2:204103617-204103895	278	90	CYP20A1	inside	-66946	1	CYP20A1	inside	-732	1	1	1	1	CYP20A1
10-23	chr10	81107122	81107400	+	20.7	0.783	25	24.5	6.2	3.93	5.05e-08	7.1	3.43	5.59e-07	7.79	6.98e-14	chr10:81107122-81107400	278	88	ZMIZ1	downstream	30837	0	PPIF	inside	-181	1	0	1	1	PPIF
11-66	chr11	10329202	10329480	+	20.7	0.625	25	24.5	7.3	3.34	8.8e-07	1.8	13.71	3.27e-19	4.94	6.95e-10	chr11:10329202-10329480	278	88	ADM	downstream	253	0	CAND1.11	upstream	379	0	0	1	1	CAND1.11
12-32	chr12	98909091	98909369	+	20.7	0.662	25	24.5	4.8	5.14	3.26e-10	7.6	3.23	1.57e-06	10.64	8.7e-17	chr12:98909091-98909369	278	88	TMPO-AS1	inside	-913	1	TMPO	inside	-19	1	1	1	1	TMPO-AS1,TMPO
19-56	chr19	12807351	12807629	+	20.7	0.684	25.5	24.5	7.7	3.18	2.01e-06	8	3.05	4.06e-06	8.65	7.52e-15	chr19:12807351-12807629	278	88	FBXW9	inside	-104	1	TNPO2	downstream	2378	0	1	0	1	FBXW9
19-61	chr19	15490478	15490756	+	20.7	0.553	24.5	24.5	7	3.51	3.64e-07	8	3.05	4.06e-06	6.23	6.98e-12	chr19:15490478-15490756	278	88	AKAP8	inside	-134	1	AKAP8L	downstream	102	0	1	0	1	AKAP8
5-42	chr5	68665151	68665429	+	20.7	0.73	25	24.5	5.1	4.77	1.36e-09	8	3.05	4.06e-06	11.9	7.54e-18	chr5:68665151-68665429	278	88	RAD17	inside	-45479	1	RAD17	inside	-306	1	1	1	1	RAD17
8-42	chr8	145581978	145582256	+	20.7	0.729	24.5	24.5	6.2	3.93	5.05e-08	4.5	5.48	8.99e-11	5.99	1.54e-11	chr8:145581978-145582256	278	88	FBXL6	inside	-205	1	SLC52A2	inside	-16	1	1	1	1	FBXL6,SLC52A2
1-93	chr1	211752215	211752493	+	20.3	0.663	23.5	24	2.6	9.34	9.39e-16	2.2	10.74	4.52e-17	7.49	1.02e-13	chr1:211752215-211752493	278	86	SLC30A1	upstream	116	0	NEK2	downstream	79105	0	1	0	1	SLC30A1
12-33	chr12	110906610	110906888	+	20.3	0.766	25	24	4.8	5.03	3.26e-10	7.6	3.16	1.57e-06	8.98	2.22e-15	chr12:110906610-110906888	278	86	FAM216A	inside	-21582	1	FAM216A	inside	-657	1	1	1	1	FAM216A
16-50	chr16	84853486	84853764	+	20.3	0.785	25.5	24	7.7	3.11	2.01e-06	4.9	4.88	5.79e-10	15.84	8.12e-21	chr16:84853486-84853764	278	86	USP10	downstream	39959	0	CRISPLD2	inside	-178	1	0	1	1	CRISPLD2
2-49	chr2	38303155	38303433	+	20.3	0.57	24.5	24	4.4	5.45	6.76e-11	2.7	8.95	2.34e-15	5.16	1.95e-10	chr2:38303155-38303433	278	86	CYP1B1	inside	-168	1	CYP1B1-AS1	upstream	54813	0	1	0	1	CYP1B1
3-32	chr3	98241533	98241811	+	20.3	0.734	25	24	5.9	4.09	1.67e-08	4.9	4.88	5.79e-10	12.34	2.13e-18	chr3:98241533-98241811	278	86	CLDND1	inside	-377	1	CLDND1	inside	-7495	1	1	1	1	CLDND1
5-47	chr5	151151332	151151610	+	20.3	0.7	24	24	5.1	4.67	1.36e-09	7.6	3.16	1.57e-06	7.46	1.12e-13	chr5:151151332-151151610	278	86	LOC100652758	upstream	263	0	G3BP1	inside	-135	1	1	1	1	LOC100652758,G3BP1
8-35	chr8	48873431	48873709	+	20.3	0.767	25	24	3.3	7.27	1.94e-13	4	5.97	1.1e-11	7.46	1.12e-13	chr8:48873431-48873709	278	86	MCM4	inside	-17288	1	MCM4	inside	-947	1	1	1	1	MCM4
13-20	chr13	53226893	53227171	+	19.9	0.754	23.5	23.5	4	5.82	7.12e-11	6.7	3.51	6.59e-07	9.45	4.55e-15	chr13:53226893-53227171	278	85	SUGT1	inside	-35540	1	SUGT1	inside	-341	1	1	1	1	SUGT1
17-82	chr17	72744748	72745026	+	19.9	0.68	23.5	23.5	7.3	3.2	2.92e-06	6.3	3.76	2.06e-07	11.34	1.02e-16	chr17:72744748-72745026	278	85	RAB37	downstream	1274	0	SLC9A3R1	inside	-276	1	0	1	1	SLC9A3R1
7-37	chr7	75508242	75508520	+	19.9	0.75	23.5	23.5	1.1	21.34	1.23e-22	7.6	3.09	5.05e-06	12.36	1.65e-17	chr7:75508242-75508520	278	85	CCL24	upstream	65209	0	RHBDD2	inside	-204	1	0	1	1	RHBDD2
11-75	chr11	34379375	34379653	+	19.5	0.885	24	23	3.3	6.96	1.42e-12	3.6	6.44	6.73e-12	19.38	6.37e-22	chr11:34379375-34379653	278	83	ABTB2	inside	-180	1	CAT	upstream	80818	0	1	0	1	ABTB2
11-77	chr11	62359166	62359444	+	19.5	0.675	24	23	6.6	3.48	5.18e-07	6.7	3.43	6.59e-07	8.12	6.41e-14	chr11:62359166-62359444	278	83	TUT1	upstream	57	0	MTA2	downstream	1230	0	1	0	1	TUT1
14-36	chr14	77924282	77924560	+	19.5	0.694	23	23	3.3	6.96	1.42e-12	1.8	12.87	4.41e-18	9.93	1.04e-15	chr14:77924282-77924560	278	83	VIPAS39	upstream	299	0	AHSA1	inside	-188	1	1	1	1	VIPAS39,AHSA1
19-70	chr19	16739232	16739510	+	19.5	0.575	23.5	23	1.5	15.67	6.48e-20	6.3	3.68	2.06e-07	7.18	7.68e-13	chr19:16739232-16739510	278	83	MED26	upstream	217	0	SMIM7	downstream	17448	0	1	0	1	MED26
2-59	chr2	115921736	115922014	+	19.5	0.9	23	23	2.6	8.95	8.81e-15	5.4	4.29	1.38e-08	24.01	5.52e-24	chr2:115921736-115922014	278	83	DPP10	inside	-680590	0	DPP10	inside	-2502	0	1	0	1	DPP10
1-95	chr1	26606437	26606715	+	19	0.706	23	22.5	2.9	7.66	1.06e-12	6.7	3.36	2.3e-06	7.46	1.78e-12	chr1:26606437-26606715	278	81	SH3BGRL3	inside	-1576	1	SH3BGRL3	inside	-503	1	1	1	1	SH3BGRL3
10-30	chr10	120790212	120790490	+	19	0.679	23.5	22.5	4.8	4.72	8.06e-09	3.1	7.19	3.53e-12	5.83	1.81e-10	chr10:120790212-120790490	278	81	NANOS1	inside	-3642	1	NANOS1	inside	-1263	1	0	1	1	NANOS1
11-85	chr11	75273196	75273474	+	19	0.681	23	22.5	6.6	3.41	1.83e-06	7.1	3.15	6.25e-06	6.58	1.88e-11	chr11:75273196-75273474	278	81	SERPINH1	inside	-10653	1	SERPINH1	inside	-374	1	1	1	1	SERPINH1
18-10	chr18	712475	712753	+	19	0.776	24	22.5	4	5.57	4.09e-10	6.7	3.36	2.3e-06	8.84	6.6e-14	chr18:712475-712753	278	81	ENOSF1	inside	-187	1	YES1	downstream	8838	0	1	0	1	ENOSF1
19-73	chr19	5622660	5622938	+	19	0.682	23	22.5	2.2	10.22	3.79e-15	6.7	3.36	2.3e-06	8.79	7.37e-14	chr19:5622660-5622938	278	81	SAFB2	inside	-278	1	SAFB	upstream	107	0	1	1	1	SAFB2,SAFB
19-91	chr19	50168990	50169268	+	19	0.768	22	22.5	2.9	7.66	1.06e-12	5.8	3.87	2.29e-07	7.87	6.35e-13	chr19:50168990-50169268	278	81	BCL2L12	inside	-8183	1	BCL2L12	inside	-870	1	1	1	1	BCL2L12
2-102	chr2	239198875	239199153	+	19	0.765	20	22.5	6.6	3.41	1.83e-06	3.6	6.3	4.36e-11	17.88	4.18e-20	chr2:239198875-239199153	278	81	PER2	upstream	1668	0	TRAF3IP1	upstream	30031	0	1	0	1	PER2
20-46	chr20	25388217	25388495	+	19	0.767	22.5	22.5	5.5	4.09	9.38e-08	1.3	16.79	1.55e-19	12.49	6.7e-17	chr20:25388217-25388495	278	81	ABHD12	upstream	16599	0	GINS1	inside	-173	1	0	1	1	GINS1
10-26	chr10	121410958	121411236	+	18.6	0.649	24	22	2.2	9.99	3.79e-15	3.1	7.03	3.53e-12	9.05	2.68e-14	chr10:121410958-121411236	278	79	BAG3	inside	-26371	1	BAG3	inside	-355	1	1	1	1	BAG3
11-93	chr11	89956035	89956313	+	18.6	0.758	22.5	22	2.9	7.49	1.06e-12	7.1	3.08	6.25e-06	11.4	2.7e-16	chr11:89956035-89956313	278	79	CHORDC1	inside	-497	1	CHORDC1	inside	-22717	1	1	1	1	CHORDC1
15-14	chr15	91498169	91498447	+	18.6	0.714	23	22	2.6	8.56	7.93e-14	4	5.47	3.81e-10	9.21	1.88e-14	chr15:91498169-91498447	278	79	RCCD1	inside	-8186	1	RCCD1	inside	-342	1	1	1	1	RCCD1
17-85	chr17	17399535	17399813	+	18.6	0.77	23	22	5.1	4.28	2.91e-08	6.7	3.28	2.3e-06	8.79	4.73e-14	chr17:17399535-17399813	278	79	RASD1	inside	-174	1	PEMT	downstream	9063	0	1	0	1	RASD1
19-79	chr19	1383286	1383564	+	18.6	0.708	22.5	22	1.5	14.99	1.02e-18	4	5.47	3.81e-10	8.18	1.92e-13	chr19:1383286-1383564	278	79	MUM1	downstream	4856	0	NDUFS7	upstream	318	0	0	1	1	NDUFS7
19-74	chr19	12163615	12163893	+	18.6	0.889	23	22	1.8	11.99	9.73e-17	7.1	3.08	6.25e-06	10.99	5.62e-16	chr19:12163615-12163893	278	79	ZNF878	inside	-167	1	ZNF844	upstream	11652	0	1	0	1	ZNF878
2-65	chr2	3622815	3623093	+	18.6	0.727	22	22	6.6	3.33	1.83e-06	5.8	3.79	2.29e-07	8.6	7.37e-14	chr2:3622815-3623093	278	79	RNASEH1-AS1	downstream	13475	0	RPS7	inside	-241	1	0	1	1	RPS7
5-61	chr5	126112175	126112453	+	18.6	0.77	22	22	3.7	5.99	7.12e-11	6.3	3.52	7.67e-07	7.19	2.33e-12	chr5:126112175-126112453	278	79	TEX43	downstream	140201	0	LMNB1	inside	-139	1	0	1	1	LMNB1
5-63	chr5	151137967	151138245	+	18.6	0.789	22	22	3.7	5.99	7.12e-11	3.1	7.03	3.53e-12	12.93	2.1e-17	chr5:151137967-151138245	278	79	ATOX1	inside	-243	1	LOC100652758	downstream	11108	0	1	0	1	ATOX1
8-44	chr8	145047516	145047794	+	18.6	0.828	24	22	3.3	6.66	9.94e-12	6.7	3.28	2.3e-06	7.54	9.3e-13	chr8:145047516-145047794	278	79	PLEC	inside	-181	1	PLEC	inside	-58480	0	1	1	1	PLEC
1-105	chr1	155658756	155659034	+	18.2	0.652	22.5	21.5	2.9	7.32	7.96e-12	4	5.35	2.1e-09	10.9	4.71e-15	chr1:155658756-155659034	278	77	YY1AP1	inside	-67	1	DAP3	inside	-150	1	1	1	1	YY1AP1,DAP3
12-52	chr12	108956238	108956516	+	18.2	0.758	21.5	21.5	5.1	4.18	1.26e-07	5.4	4.01	2.5e-07	8.45	5.74e-13	chr12:108956238-108956516	278	77	ISCU	inside	-6922	1	ISCU	inside	-1278	1	1	1	1	ISCU
16-66	chr16	67906937	67907215	+	18.2	0.761	21.5	21.5	4.4	4.88	9.9e-09	7.1	3.01	1.96e-05	9.06	1.56e-13	chr16:67906937-67907215	278	77	EDC4	inside	-11480	1	EDC4	inside	-290	1	1	1	1	EDC4
19-87	chr19	18433852	18434130	+	18.2	0.645	22	21.5	5.5	3.91	3.8e-07	5.8	3.7	8.81e-07	5.45	1.52e-09	chr19:18433852-18434130	278	77	LSM4	inside	-149	1	PGPEP1	upstream	17266	0	1	0	1	LSM4
19-88	chr19	19174367	19174645	+	18.2	0.643	22	21.5	4.4	4.88	9.9e-09	0.4	48.12	5.62e-28	7.34	7.72e-12	chr19:19174367-19174645	278	77	ARMC6	downstream	5380	0	SLC25A42	upstream	157	0	0	1	1	SLC25A42
19-100	chr19	57791751	57792029	+	18.2	0.758	21.5	21.5	3.7	5.86	4.31e-10	5.4	4.01	2.5e-07	7.26	9.21e-12	chr19:57791751-57792029	278	77	ZNF805	downstream	17645	0	ZNF460	inside	-177	1	0	1	1	ZNF460
6-134	chr6	31783236	31783514	+	18.2	0.81	21.5	21.5	4.8	4.51	3.76e-08	5.8	3.7	8.81e-07	6.09	2.19e-10	chr6:31783236-31783514	278	77	HSPA1L	upstream	401	0	HSPA1A	inside	-224	1	1	1	1	HSPA1L,HSPA1A
7-55	chr7	100472713	100472991	+	18.2	0.7	21.5	21.5	5.5	3.91	3.8e-07	4	5.35	2.1e-09	10.23	1.57e-14	chr7:100472713-100472991	278	77	SRRT	inside	-13572	1	SRRT	inside	-291	1	1	1	1	SRRT
7-56	chr7	128470378	128470656	+	18.2	0.807	21.5	21.5	2.2	9.76	3.8e-14	6.3	3.44	2.74e-06	10.23	1.57e-14	chr7:128470378-128470656	278	77	CCDC136	downstream	8191	0	FLNC	inside	-174	1	0	1	1	FLNC
7-47	chr7	154795044	154795322	+	18.2	0.694	22.5	21.5	4	5.33	2.25e-09	4.9	4.37	6.12e-08	7.26	9.21e-12	chr7:154795044-154795322	278	77	PAXIP1	upstream	362	0	PAXIP1-AS1	inside	-180	1	1	1	1	PAXIP1,PAXIP1-AS1
1-110	chr1	94374753	94375031	+	17.8	0.726	22	21	4	5.2	2.25e-09	2.7	7.83	1.5e-12	8.69	2.18e-13	chr1:94374753-94375031	278	76	GCLM	inside	-259	1	ABCA4	downstream	83362	0	1	0	1	GCLM
1-91	chr1	150521415	150521693	+	17.8	0.712	23.5	21	3.3	6.36	6.67e-11	6.3	3.36	2.74e-06	4.98	4.76e-09	chr1:150521415-150521693	278	76	LINC00568	downstream	30907	0	ADAMTSL4	upstream	151	0	0	1	1	ADAMTSL4
13-31	chr13	113242219	113242497	+	17.8	0.754	21	21	2.6	8.17	6.83e-13	6.3	3.36	2.74e-06	10.06	1.38e-14	chr13:113242219-113242497	278	76	TUBGCP3	inside	-280	1	TUBGCP3	inside	-89377	1	1	1	1	TUBGCP3
19-95	chr19	14247955	14248233	+	17.8	0.675	21.5	21	2.6	8.17	6.83e-13	6.7	3.13	7.68e-06	5.46	9.75e-10	chr19:14247955-14248233	278	76	ASF1B	upstream	515	0	LOC100507373	inside	-270	1	1	1	1	ASF1B,LOC100507373
2-75	chr2	28615188	28615466	+	17.8	0.652	21.5	21	6.2	3.37	2.64e-06	6.3	3.36	2.74e-06	6.12	1.32e-10	chr2:28615188-28615466	278	76	FLJ31356	inside	-2351	0	FLJ31356	inside	-8191	0	0	1	1	FLJ31356
3-58	chr3	49711508	49711786	+	17.8	0.565	21	21	5.1	4.09	1.26e-07	6.7	3.13	7.68e-06	5.21	2.2e-09	chr3:49711508-49711786	278	76	APEH	inside	-9426	1	APEH	inside	-352	1	1	1	1	APEH
10-48	chr10	95256290	95256568	+	17.3	0.767	20.5	20.5	4.8	4.3	1.68e-07	4	5.1	1.11e-08	12.69	1.3e-15	chr10:95256290-95256568	278	74	MYOF	upstream	14216	0	CEP55	inside	-180	1	0	1	1	CEP55
14-47	chr14	69445772	69446050	+	17.3	0.692	20.5	20.5	3.7	5.59	2.49e-09	4.5	4.59	6e-08	5.76	1.5e-09	chr14:69445772-69446050	278	74	ACTN1	inside	-311	1	ACTN1	inside	-105211	1	1	1	1	ACTN1
16-73	chr16	57481210	57481488	+	17.3	0.807	20.5	20.5	5.9	3.49	3.79e-06	6.7	3.06	2.45e-05	10.32	5.74e-14	chr16:57481210-57481488	278	74	CIAPIN1	inside	-159	1	COQ9	inside	-152	1	1	1	1	CIAPIN1,COQ9
19-93	chr19	2328584	2328862	+	17.3	0.815	21.5	20.5	3.3	6.21	4.28e-10	6.7	3.06	2.45e-05	11.47	8.31e-15	chr19:2328584-2328862	278	74	LSM7	inside	-30	1	SPPL2B	inside	-234	1	1	1	1	LSM7,SPPL2B
3-42	chr3	14692968	14693246	+	17.3	0.768	23	20.5	6.2	3.29	9.04e-06	2.7	7.65	1.18e-11	11.11	1.48e-14	chr3:14692968-14693246	278	74	GRIP2	upstream	111118	0	CCDC174	upstream	6	0	0	1	1	CCDC174
5-79	chr5	10353553	10353831	+	17.3	0.782	20	20.5	3.7	5.59	2.49e-09	6.7	3.06	2.45e-05	11.03	1.7e-14	chr5:10353553-10353831	278	74	CMBL	upstream	45385	0	6-Mar	inside	-81	1	0	1	1	6-Mar
1-135	chr1	206808573	206808851	+	16.9	0.754	19.5	20	6.6	3.03	2.01e-05	5.8	3.44	3.24e-06	10.52	2.58e-14	chr1:206808573-206808851	278	72	EIF2D	upstream	22669	0	DYRK3	upstream	29	0	0	1	1	DYRK3
11-116	chr11	67007472	67007750	+	16.9	0.77	20.5	20	5.5	3.63	1.47e-06	4.9	4.07	2.65e-07	9.14	3.24e-13	chr11:67007472-67007750	278	72	KDM2A	inside	-18078	0	KDM2A	inside	-245	1	1	1	1	KDM2A
12-53	chr12	110939676	110939954	+	16.9	0.741	21.5	20	1.8	10.9	1.35e-14	4.9	4.07	2.65e-07	7.6	8.52e-12	chr12:110939676-110939954	278	72	VPS29	inside	-269	1	RAD9B	upstream	50	0	1	1	1	VPS29,RAD9B
14-46	chr14	64971264	64971542	+	16.9	0.636	20.5	20	4.4	4.54	4.77e-08	5.8	3.44	3.24e-06	6.66	8.43e-11	chr14:64971264-64971542	278	72	ZBTB25	upstream	710	0	ZBTB1	inside	-251	1	1	1	1	ZBTB25,ZBTB1
3-60	chr3	56717080	56717358	+	16.9	0.644	21	20	5.9	3.41	3.79e-06	4.9	4.07	2.65e-07	7.17	2.35e-11	chr3:56717080-56717358	278	72	FAM208A	inside	-55	1	ARHGEF3	downstream	44087	0	1	0	1	FAM208A
3-69	chr3	160283000	160283278	+	16.9	0.729	20	20	4.4	4.54	4.77e-08	3.1	6.4	1.69e-10	10.21	4.42e-14	chr3:160283000-160283278	278	72	KPNA4	inside	-376	1	KPNA4	inside	-70496	1	1	1	1	KPNA4
6-138	chr6	7313254	7313532	+	16.9	0.727	21	20	2.2	9.08	3.64e-13	4.9	4.07	2.65e-07	7.6	8.52e-12	chr6:7313254-7313532	278	72	SSR1	inside	-293	1	SSR1	inside	-32157	1	1	1	1	SSR1
1-136	chr1	247095061	247095339	+	16.5	0.804	19.5	19.5	5.9	3.32	1.32e-05	5.4	3.64	3.76e-06	11.46	3.98e-14	chr1:247095061-247095339	278	70	AHCTF1	upstream	335	0	ZNF670-ZNF695	downstream	13509	0	1	0	1	AHCTF1
12-58	chr12	62996526	62996804	+	16.5	0.578	20.5	19.5	5.9	3.32	1.32e-05	4.9	3.97	1.09e-06	6.99	1.7e-10	chr12:62996526-62996804	278	70	LINC01465	inside	-688	1	LINC01465	inside	-1274	1	1	1	1	LINC01465
12-63	chr12	124069003	124069281	+	16.5	0.733	20	19.5	3.7	5.31	1.37e-08	4.5	4.36	2.72e-07	6.99	1.7e-10	chr12:124069003-124069281	278	70	LOC101927415	upstream	129	0	TMED2	inside	-206	1	1	1	1	LOC101927415,TMED2
13-29	chr13	47371175	47371453	+	16.5	0.671	21	19.5	1.8	10.63	1.47e-13	4	4.85	5.59e-08	7.37	7.14e-11	chr13:47371175-47371453	278	70	ESD	inside	-192	1	HTR2A	downstream	34223	0	1	0	1	ESD
17-134	chr17	79650856	79651134	+	16.5	0.566	19.5	19.5	4.8	4.09	7.13e-07	5.8	3.36	1.13e-05	4.82	6.14e-08	chr17:79650856-79651134	278	70	ARL16	inside	-98	1	HGS	inside	-173	1	1	1	1	ARL16,HGS
18-18	chr18	12407843	12408121	+	16.5	0.83	19.5	19.5	2.2	8.86	3.33e-12	4.5	4.36	2.72e-07	9.03	2.38e-12	chr18:12407843-12408121	278	70	AFG3L2	upstream	30568	0	SLMO1	inside	-227	1	0	1	1	SLMO1
19-121	chr19	11924943	11925221	+	16.5	0.692	19.5	19.5	4.8	4.09	7.13e-07	3.1	6.24	1.09e-09	9.96	4.53e-13	chr19:11924943-11925221	278	70	ZNF491	downstream	5637	0	ZNF440	inside	-115	1	0	1	1	ZNF440
19-123	chr19	15529544	15529822	+	16.5	0.71	19.5	19.5	2.2	8.86	3.33e-12	4	4.85	5.59e-08	6.34	8.28e-10	chr19:15529544-15529822	278	70	AKAP8L	inside	-388	1	AKAP8L	inside	-38964	1	1	1	1	AKAP8L
19-111	chr19	45594814	45595092	+	16.5	0.603	20.5	19.5	5.5	3.54	5.44e-06	3.6	5.46	9.07e-09	7.84	2.58e-11	chr19:45594814-45595092	278	70	GEMIN7	downstream	32	0	PPP1R37	upstream	1338	0	0	1	1	PPP1R37
2-101	chr2	208489313	208489591	+	16.5	0.691	20	19.5	4.8	4.09	7.13e-07	5.8	3.36	1.13e-05	12.87	5.27e-15	chr2:208489313-208489591	278	70	METTL21A	inside	-383	1	METTL21A	inside	-15753	1	1	1	1	METTL21A
20-71	chr20	52824377	52824655	+	16.5	0.721	20	19.5	1.5	13.28	3.01e-15	4	4.85	5.59e-08	9.54	9.44e-13	chr20:52824377-52824655	278	70	CYP24A1	upstream	33861	0	PFDN4	inside	-154	1	0	1	1	PFDN4
5-75	chr5	150537199	150537477	+	16.5	0.789	20.5	19.5	2.6	7.59	4.4e-11	2.7	7.27	8.9e-11	8.42	7.81e-12	chr5:150537199-150537477	278	70	ANXA6	inside	-244	1	CCDC69	downstream	23135	0	1	0	1	ANXA6
9-61	chr9	132815981	132816259	+	16.5	0.75	19.5	19.5	2.9	6.64	3.94e-10	2.7	7.27	8.9e-11	8.74	4.14e-12	chr9:132815981-132816259	278	70	FNBP1	upstream	10508	0	GPR107	inside	-275	1	0	1	1	GPR107
10-65	chr10	105127599	105127877	+	16.1	0.677	19	19	3.7	5.18	1.37e-08	4.9	3.87	1.09e-06	7.82	1.75e-11	chr10:105127599-105127877	278	68	PCGF6	upstream	16708	0	TAF5	inside	-154	1	0	1	1	TAF5
10-58	chr10	123873068	123873346	+	16.1	0.7	19.5	19	2.6	7.4	4.4e-11	1.8	10.63	9.33e-14	7.73	2.13e-11	chr10:123873068-123873346	278	68	TACC2	inside	-140992	0	TACC2	inside	-124658	0	1	1	1	TACC2
11-143	chr11	108338044	108338322	+	16.1	0.656	19	19	5.1	3.7	2.07e-06	6.3	3.04	3.06e-05	9.16	1.2e-12	chr11:108338044-108338322	278	68	C11orf65	inside	-214	1	KDELC2	downstream	4510	0	1	0	1	C11orf65
12-74	chr12	133338697	133338975	+	16.1	0.76	19	19	2.2	8.63	3.33e-12	4	4.73	5.59e-08	8.92	1.9e-12	chr12:133338697-133338975	278	68	ANKLE2	upstream	223	0	GOLGA3	downstream	6519	0	1	0	1	ANKLE2
14-59	chr14	55369371	55369649	+	16.1	0.733	19.5	19	4.8	3.98	7.13e-07	4.9	3.87	1.09e-06	8.46	4.61e-12	chr14:55369371-55369649	278	68	GCH1	inside	-171	1	WDHD1	downstream	36006	0	1	0	1	GCH1
14-49	chr14	81685588	81685866	+	16.1	0.714	20.5	19	4.4	4.31	2.2e-07	3.6	5.32	9.07e-09	5.7	2.99e-09	chr14:81685588-81685866	278	68	GTF2A1	inside	-1987	0	GTF2A1	inside	-44071	0	1	1	1	GTF2A1
16-81	chr16	88772813	88773091	+	16.1	0.676	19.5	19	2.2	8.63	3.33e-12	5.4	3.54	3.76e-06	5.15	1.48e-08	chr16:88772813-88773091	278	68	RNF166	inside	-16	1	CTU2	inside	-201	1	1	1	1	RNF166,CTU2
17-123	chr17	21187927	21188205	+	16.1	0.83	19.5	19	2.9	6.47	3.94e-10	6.3	3.04	3.06e-05	7.07	9.3e-11	chr17:21187927-21188205	278	68	NATD1	upstream	31349	0	MAP2K3	inside	-238	1	0	1	1	MAP2K3
20-77	chr20	1373592	1373870	+	16.1	0.617	19	19	2.9	6.47	3.94e-10	5.8	3.27	1.13e-05	10.89	6.13e-14	chr20:1373592-1373870	278	68	FKBP1A	inside	-224	1	NSFL1C	downstream	48936	0	1	0	1	FKBP1A
3-96	chr3	72897281	72897559	+	16.1	0.667	18.5	19	5.1	3.7	2.07e-06	5.4	3.54	3.76e-06	14.77	2.92e-16	chr3:72897281-72897559	278	68	SHQ1	inside	-317	1	SHQ1	inside	-99132	1	1	1	1	SHQ1
4-52	chr4	139936443	139936721	+	16.1	0.64	19.5	19	1.8	10.35	1.47e-13	5.4	3.54	3.76e-06	7.59	2.84e-11	chr4:139936443-139936721	278	68	LINC00499	downstream	590945	0	CCRN4L	upstream	191	0	0	1	1	CCRN4L
5-80	chr5	32585534	32585812	+	16.1	0.737	20	19	5.5	3.45	5.44e-06	6.3	3.04	3.06e-05	8.41	5.13e-12	chr5:32585534-32585812	278	68	ZFR	upstream	140690	0	SUB1	inside	-208	1	0	1	1	SUB1
5-98	chr5	95297378	95297656	+	16.1	0.784	19	19	2.6	7.4	4.4e-11	6.3	3.04	3.06e-05	12.19	8.59e-15	chr5:95297378-95297656	278	68	ELL2	inside	-397	1	ELL2	inside	-76855	1	1	1	1	ELL2
9-71	chr9	130186673	130186951	+	16.1	0.732	19	19	2.2	8.63	3.33e-12	3.1	6.08	1.09e-09	11.56	2.19e-14	chr9:130186673-130186951	278	68	ZNF79	inside	-20978	1	ZNF79	inside	-299	1	1	1	1	ZNF79
10-69	chr10	43903080	43903358	+	15.7	0.75	18.5	18.5	4.4	4.2	9.61e-07	5.4	3.45	1.36e-05	5.05	6.9e-08	chr10:43903080-43903358	278	67	HNRNPF	inside	-219	1	HNRNPF	inside	-22294	0	1	1	1	HNRNPF
11-145	chr11	125439189	125439467	+	15.7	0.717	19	18.5	4.8	3.88	2.88e-06	5.4	3.45	1.36e-05	9.11	7.88e-12	chr11:125439189-125439467	278	67	FEZ1	upstream	72983	0	EI24	inside	-185	1	0	1	1	EI24
12-66	chr12	57480808	57481086	+	15.7	0.712	19.5	18.5	0.7	25.2	2.87e-19	3.6	5.18	4.88e-08	7.52	1.66e-10	chr12:57480808-57481086	278	67	TMEM194A	upstream	8234	0	NAB2	upstream	1590	0	0	1	1	NAB2
12-71	chr12	132568694	132568972	+	15.7	0.827	19.5	18.5	4	4.58	2.83e-07	3.6	5.18	4.88e-08	10.97	3.89e-13	chr12:132568694-132568972	278	67	EP400	downstream	3683	0	EP400NL	inside	-145	1	0	1	1	EP400NL
16-90	chr16	402260	402538	+	15.7	0.694	18.5	18.5	3.3	5.6	1.52e-08	5.8	3.19	3.79e-05	13.34	1.52e-14	chr16:402260-402538	278	67	AXIN1	inside	-416	1	AXIN1	inside	-65099	1	1	1	1	AXIN1
16-87	chr16	68298403	68298681	+	15.7	0.652	19	18.5	2.2	8.4	2.89e-11	4.5	4.14	1.17e-06	8.19	4.34e-11	chr16:68298403-68298681	278	67	PLA2G15	downstream	3442	0	SLC7A6	inside	-263	1	0	1	1	SLC7A6
17-138	chr17	17140352	17140630	+	15.7	0.707	19	18.5	1.5	12.6	3.91e-14	3.6	5.18	4.88e-08	6.34	2.33e-09	chr17:17140352-17140630	278	67	FLCN	inside	-150	1	COPS3	downstream	9307	0	1	0	1	FLCN
17-156	chr17	29151447	29151725	+	15.7	0.741	18	18.5	2.9	6.3	2.57e-09	5.8	3.19	3.79e-05	13.34	1.52e-14	chr17:29151447-29151725	278	67	CRLF3	inside	-331	1	CRLF3	inside	-42024	1	1	1	1	CRLF3
17-114	chr17	38443993	38444271	+	15.7	0.708	20	18.5	2.9	6.3	2.57e-09	3.6	5.18	4.88e-08	7.79	9.49e-11	chr17:38443993-38444271	278	67	WIPF2	downstream	5554	0	CDC6	inside	-126	1	0	1	1	CDC6
17-147	chr17	43128652	43128930	+	15.7	0.75	18.5	18.5	5.5	3.36	1.91e-05	5.8	3.19	3.79e-05	7.39	2.17e-10	chr17:43128652-43128930	278	67	DCAKD	inside	-377	1	DCAKD	inside	-28225	1	1	1	1	DCAKD
18-19	chr18	2571374	2571652	+	15.7	0.727	18.5	18.5	2.2	8.4	2.89e-11	4	4.6	2.67e-07	13.34	1.52e-14	chr18:2571374-2571652	278	67	METTL4	inside	-115	1	NDC80	inside	-143	1	1	1	1	METTL4,NDC80
3-90	chr3	9811387	9811665	+	15.7	0.623	18.5	18.5	5.1	3.6	7.77e-06	4.5	4.14	1.17e-06	9.24	6.27e-12	chr3:9811387-9811665	278	67	CAMK1	inside	-281	1	CAMK1	inside	-12637	1	1	1	1	CAMK1
3-80	chr3	11267400	11267678	+	15.7	0.772	19	18.5	4	4.58	2.83e-07	5.4	3.45	1.36e-05	7.84	8.62e-11	chr3:11267400-11267678	278	67	HRH1	inside	-37539	0	HRH1	inside	-10	1	1	1	1	HRH1
3-98	chr3	141595435	141595713	+	15.7	0.745	18.5	18.5	0.7	25.2	2.87e-19	3.6	5.18	4.88e-08	18.22	7.83e-17	chr3:141595435-141595713	278	67	GRK7	downstream	59543	0	ATP1B3	inside	-244	1	0	1	1	ATP1B3
4-62	chr4	73935237	73935515	+	15.7	0.585	18.5	18.5	3.7	5.04	7.17e-08	4.9	3.76	4.3e-06	10.19	1.29e-12	chr4:73935237-73935515	278	67	COX18	inside	-239	1	ANKRD17	downstream	4986	0	1	0	1	COX18
6-172	chr6	111279716	111279994	+	15.7	0.81	19	18.5	1.5	12.6	3.91e-14	5.8	3.19	3.79e-05	14.22	5.21e-15	chr6:111279716-111279994	278	67	AMD1	downstream	62801	0	GTF3C6	inside	-232	1	0	1	1	GTF3C6
11-149	chr11	59436359	59436637	+	15.2	0.702	18.5	18	0.7	24.52	2.87e-19	3.6	5.04	4.88e-08	6.92	4.01e-10	chr11:59436359-59436637	278	65	PATL1	inside	-152	1	OR10V1	downstream	43751	0	1	0	1	PATL1
11-146	chr11	134123351	134123629	+	15.2	0.808	19	18	5.1	3.5	7.77e-06	3.6	5.04	4.88e-08	11.55	1.05e-13	chr11:134123351-134123629	278	65	THYN1	upstream	91	0	ACAD8	inside	-196	1	1	1	1	THYN1,ACAD8
14-70	chr14	50583246	50583524	+	15.2	0.824	18.5	18	4.4	4.09	9.61e-07	5.4	3.36	1.36e-05	7.45	1.26e-10	chr14:50583246-50583524	278	65	VCPKMT	inside	-51	1	SOS2	downstream	321	0	1	0	1	VCPKMT
14-63	chr14	61447697	61447975	+	15.2	0.684	19	18	4	4.46	2.83e-07	2.7	6.71	6.36e-10	11.24	1.65e-13	chr14:61447697-61447975	278	65	TRMT5	inside	-100	1	SLC38A6	inside	-144	1	1	1	1	TRMT5,SLC38A6
15-30	chr15	64455143	64455421	+	15.2	0.812	18	18	3.7	4.9	7.17e-08	4.9	3.66	4.3e-06	10.49	5.12e-13	chr15:64455143-64455421	278	65	PPIB	inside	-211	1	CSNK1G1	downstream	2294	0	1	0	1	PPIB
16-88	chr16	75656916	75657194	+	15.2	0.737	19	18	1.1	16.35	3.11e-16	4	4.48	2.67e-07	10.4	5.87e-13	chr16:75656916-75657194	278	65	ADAT1	inside	-305	1	ADAT1	inside	-24948	1	1	1	1	ADAT1
19-130	chr19	1039618	1039896	+	15.2	0.614	19	18	3.3	5.45	1.52e-08	4	4.48	2.67e-07	5.83	5.54e-09	chr19:1039618-1039896	278	65	CNN2	downstream	554	0	ABCA7	upstream	205	0	0	1	1	ABCA7
2-120	chr2	9563498	9563776	+	15.2	0.609	18.5	18	2.6	7.01	3.28e-10	5.4	3.36	1.36e-05	6.84	4.75e-10	chr2:9563498-9563776	278	65	ITGB1BP1	inside	-145	1	CPSF3	inside	-111	1	1	1	1	ITGB1BP1,CPSF3
20-86	chr20	62526333	62526611	+	15.2	0.737	18.5	18	1.5	12.26	3.91e-14	2.7	6.71	6.36e-10	4.05	1.1e-06	chr20:62526333-62526611	278	65	TPD52L2	downstream	3435	0	DNAJC5	inside	-157	1	0	1	1	DNAJC5
3-81	chr3	12705761	12706039	+	15.2	0.724	19	18	3.3	5.45	1.52e-08	4.9	3.66	4.3e-06	8.23	2.6e-11	chr3:12705761-12706039	278	65	RAF1	upstream	61	0	TMEM40	downstream	68989	0	1	0	1	RAF1
3-92	chr3	32433270	32433548	+	15.2	0.662	18.5	18	4.8	3.77	2.88e-06	5.8	3.1	3.79e-05	8.62	1.23e-11	chr3:32433270-32433548	278	65	CMTM7	inside	-63063	1	CMTM7	inside	-386	1	1	1	1	CMTM7
4-68	chr4	1243178	1243456	+	15.2	0.727	18	18	4	4.46	2.83e-07	5.4	3.36	1.36e-05	5.62	9.58e-09	chr4:1243178-1243456	278	65	CTBP1	upstream	270	0	CTBP1-AS2	inside	-229	1	1	1	1	CTBP1,CTBP1-AS2
4-63	chr4	99181943	99182221	+	15.2	0.661	18.5	18	4.8	3.77	2.88e-06	4	4.48	2.67e-07	9.54	2.42e-12	chr4:99181943-99182221	278	65	STPG2	upstream	117552	0	RAP1GDS1	upstream	305	0	0	1	1	RAP1GDS1
7-70	chr7	108209881	108210159	+	15.2	0.672	19	18	5.5	3.27	1.91e-05	4.9	3.66	4.3e-06	11.66	9.04e-14	chr7:108209881-108210159	278	65	THAP5	inside	-331	1	THAP5	inside	-7572	1	1	1	1	THAP5
7-78	chr7	151217430	151217708	+	15.2	0.771	18.5	18	1.5	12.26	3.91e-14	5.8	3.1	3.79e-05	5.91	4.48e-09	chr7:151217430-151217708	278	65	RHEB	upstream	420	0	PRKAG2	downstream	35492	0	1	0	1	RHEB
7-85	chr7	152373164	152373442	+	15.2	0.736	18	18	2.9	6.13	2.57e-09	5.4	3.36	1.36e-05	7.97	4.34e-11	chr7:152373164-152373442	278	65	XRCC2	inside	-86	1	ACTR3B	upstream	83391	0	1	0	1	XRCC2
7-92	chr7	156742337	156742615	+	15.2	0.816	17.5	18	1.1	16.35	3.11e-16	5.4	3.36	1.36e-05	9.68	1.89e-12	chr7:156742337-156742615	278	65	LMBR1	upstream	56435	0	NOM1	inside	-199	1	0	1	1	NOM1
9-62	chr9	134000647	134000925	+	15.2	0.719	19.5	18	3.3	5.45	1.52e-08	4.9	3.66	4.3e-06	9.68	1.89e-12	chr9:134000647-134000925	278	65	AIF1L	downstream	2108	0	NUP214	upstream	22	0	0	1	1	NUP214
1-192	chr1	155948176	155948454	+	14.8	0.796	18	17.5	4.4	3.97	3.99e-06	4	4.35	1.21e-06	9.49	1.64e-11	chr1:155948176-155948454	278	63	ARHGEF2	inside	-160	1	SSR2	downstream	30384	0	1	0	1	ARHGEF2
15-27	chr15	90118640	90118918	+	14.8	0.625	18.5	17.5	4	4.33	1.28e-06	4	4.35	1.21e-06	11.33	1.06e-12	chr15:90118640-90118918	278	63	LINC00928	upstream	51375	0	TICRR	inside	-101	1	0	1	1	TICRR
17-169	chr17	21117430	21117708	+	14.8	0.635	17.5	17.5	2.2	7.95	2.38e-10	4.9	3.56	1.6e-05	7.7	3.83e-10	chr17:21117430-21117708	278	63	TMEM11	inside	-478	1	TMEM11	inside	-16446	1	1	1	1	TMEM11
17-151	chr17	73178883	73179161	+	14.8	0.702	18.5	17.5	3.3	5.3	8.37e-08	4.9	3.56	1.6e-05	6.65	3.28e-09	chr17:73178883-73179161	278	63	SUMO2	inside	-215	1	NUP85	upstream	22435	0	1	0	1	SUMO2
19-163	chr19	10216930	10217208	+	14.8	0.766	17.5	17.5	3.7	4.77	3.56e-07	1.8	9.79	1.01e-11	8.68	6.32e-11	chr19:10216930-10217208	278	63	PPAN-P2RY11	inside	-9134	1	PPAN-P2RY11	inside	-310	1	1	1	1	PPAN-P2RY11
19-166	chr19	11616578	11616856	+	14.8	0.627	17.5	17.5	4.8	3.67	1.11e-05	4	4.35	1.21e-06	7.24	9.44e-10	chr19:11616578-11616856	278	63	ZNF653	inside	-160	1	ECSIT	inside	-126	1	1	0	1	ZNF653
5-112	chr5	37249255	37249533	+	14.8	0.771	18	17.5	5.1	3.41	2.78e-05	4	4.35	1.21e-06	6.95	1.71e-09	chr5:37249255-37249533	278	63	C5orf42	inside	-275	1	NUP155	downstream	42201	0	1	0	1	C5orf42
8-94	chr8	56685511	56685789	+	14.8	0.755	18	17.5	2.9	5.96	1.59e-08	4	4.35	1.21e-06	9.13	2.92e-11	chr8:56685511-56685789	278	63	TMEM68	inside	-455	0	TMEM68	inside	-34487	0	1	1	1	TMEM68
8-106	chr8	56792324	56792602	+	14.8	0.729	17.5	17.5	0.4	47.68	7.74e-23	2.2	7.83	2.95e-10	15.49	7.68e-15	chr8:56792324-56792602	278	63	TGS1	downstream	54319	0	LYN	inside	-217	1	0	1	1	LYN
1-218	chr1	70820253	70820531	+	14.4	0.655	17	17	2.6	6.62	2.32e-09	3.1	5.44	3.9e-08	9.22	1.64e-11	chr1:70820253-70820531	278	61	ANKRD13C	inside	-164	1	HHLA3	inside	-39	1	1	1	1	ANKRD13C,HHLA3
1-195	chr1	205290662	205290940	+	14.4	0.774	18	17	4.4	3.86	3.99e-06	3.1	5.44	3.9e-08	9.67	7.9e-12	chr1:205290662-205290940	278	61	NUAK2	inside	-221	1	KLHDC8A	downstream	14252	0	1	0	1	NUAK2
10-81	chr10	43633563	43633841	+	14.4	0.655	17.5	17	3.3	5.15	8.37e-08	4.5	3.81	4.8e-06	9.22	1.64e-11	chr10:43633563-43633841	278	61	RET	downstream	7766	0	CSGALNACT2	upstream	51	0	0	1	1	CSGALNACT2
10-79	chr10	106098025	106098303	+	14.4	0.706	18	17	0.7	23.16	7.03e-18	3.6	4.76	2.49e-07	8.55	5.09e-11	chr10:106098025-106098303	278	61	ITPRIP	inside	-226	1	CCDC147-AS1	downstream	12755	0	1	0	1	ITPRIP
12-88	chr12	861705	861983	+	14.4	0.771	17.5	17	3.7	4.63	3.56e-07	4	4.23	1.21e-06	10.16	3.66e-12	chr12:861705-861983	278	61	NINJ2	upstream	88798	0	WNK1	upstream	105	0	0	1	1	WNK1
13-37	chr13	48877488	48877766	+	14.4	0.641	19	17	5.1	3.31	2.78e-05	1.3	12.68	1.16e-13	9.15	1.84e-11	chr13:48877488-48877766	278	61	LINC00441	inside	-309	1	LINC00441	inside	-7118	1	1	1	1	LINC00441
13-63	chr13	76111794	76112072	+	14.4	0.745	17	17	4.8	3.56	1.11e-05	4.5	3.81	4.8e-06	8.37	7.03e-11	chr13:76111794-76112072	278	61	COMMD6	inside	-214	1	COMMD6	inside	-12718	0	1	1	1	COMMD6
16-105	chr16	20817526	20817804	+	14.4	0.727	17.5	17	2.2	7.72	2.38e-10	4.9	3.46	1.6e-05	13.07	7.24e-14	chr16:20817526-20817804	278	61	ERI2	inside	-269	1	LOC81691	inside	-38	1	1	1	1	ERI2,LOC81691
19-178	chr19	10654500	10654778	+	14.4	0.833	17	17	5.1	3.31	2.78e-05	4.5	3.81	4.8e-06	6.79	1.58e-09	chr19:10654500-10654778	278	61	S1PR5	upstream	25832	0	ATG4D	inside	-209	1	0	1	1	ATG4D
20-107	chr20	44600205	44600483	+	14.4	0.645	17.5	17	4.8	3.56	1.11e-05	4.9	3.46	1.6e-05	5.72	1.91e-08	chr20:44600205-44600483	278	61	ZNF335	inside	-628	0	ZNF335	inside	-23192	0	1	1	1	ZNF335
22-19	chr22	26879691	26879969	+	14.4	0.8	17.5	17	4	4.21	1.28e-06	5.4	3.17	4.66e-05	17.49	6.59e-16	chr22:26879691-26879969	278	61	HPS4	inside	-138	1	SRRD	inside	-120	1	1	1	1	HPS4,SRRD
3-118	chr3	50329686	50329964	+	14.4	0.66	17	17	4.4	3.86	3.99e-06	4.9	3.46	1.6e-05	7.53	3.49e-10	chr3:50329686-50329964	278	61	IFRD2	inside	-340	1	IFRD2	inside	-4802	1	1	1	1	IFRD2
4-76	chr4	128801856	128802134	+	14.4	0.661	18	17	5.5	3.09	6.39e-05	4.9	3.46	1.6e-05	5.66	2.19e-08	chr4:128801856-128802134	278	61	HSPA4L	downstream	47330	0	PLK4	inside	-119	1	0	1	1	PLK4
5-125	chr5	133340058	133340336	+	14.4	0.69	17.5	17	2.9	5.79	1.59e-08	3.6	4.76	2.49e-07	6.91	1.22e-09	chr5:133340058-133340336	278	61	VDAC1	inside	-766	0	VDAC1	inside	-32771	0	1	1	1	VDAC1
5-126	chr5	179285876	179286154	+	14.4	0.631	17.5	17	2.6	6.62	2.32e-09	4.5	3.81	4.8e-06	6.5	3.03e-09	chr5:179285876-179286154	278	61	C5orf45	upstream	36	0	TBC1D9B	downstream	2916	0	1	0	1	C5orf45
1-240	chr1	196577529	196577807	+	14	0.786	16.5	16.5	2.9	5.62	9.32e-08	4.5	3.69	1.86e-05	13.9	2.42e-13	chr1:196577529-196577807	278	59	KCNT2	inside	-32	1	CFH	upstream	43200	0	1	0	1	KCNT2
1-207	chr1	201798086	201798364	+	14	0.672	17.5	16.5	3.3	5	4.36e-07	4.9	3.36	5.67e-05	7.49	1.85e-09	chr1:201798086-201798364	278	59	IPO9-AS1	inside	-601	1	IPO9	inside	-77	1	1	1	1	IPO9-AS1,IPO9
10-100	chr10	43892512	43892790	+	14	0.61	16.5	16.5	3.7	4.5	1.67e-06	2.7	6.16	2.76e-08	4.97	4.61e-07	chr10:43892512-43892790	278	59	HNRNPF	inside	-282	1	HNRNPF	inside	-11726	1	1	1	1	HNRNPF
10-85	chr10	95653684	95653962	+	14	0.643	17.5	16.5	4.4	3.75	1.57e-05	4.5	3.69	1.86e-05	11.54	3.81e-12	chr10:95653684-95653962	278	59	LGI1	downstream	95768	0	SLC35G1	inside	-233	1	0	1	1	SLC35G1
10-87	chr10	121301945	121302223	+	14	0.615	17.5	16.5	4.8	3.46	4.02e-05	2.7	6.16	2.76e-08	5.63	9.12e-08	chr10:121301945-121302223	278	59	RGS10	inside	-277	1	TIAL1	downstream	30754	0	1	0	1	RGS10
11-195	chr11	27494138	27494416	+	14	0.78	16.5	16.5	4.8	3.46	4.02e-05	4	4.1	5.22e-06	13.74	2.9e-13	chr11:27494138-27494416	278	59	LGR4	inside	-196	1	LIN7C	downstream	21548	0	1	0	1	LGR4
11-179	chr11	116658483	116658761	+	14	0.741	17.5	16.5	2.6	6.42	1.55e-08	4.5	3.69	1.86e-05	8.55	2.9e-10	chr11:116658483-116658761	278	59	ZPR1	inside	-256	1	APOA5	downstream	1324	0	1	0	1	ZPR1
13-62	chr13	67804295	67804573	+	14	0.756	17	16.5	1.8	8.99	1.41e-10	2.7	6.16	2.76e-08	14.43	1.4e-13	chr13:67804295-67804573	278	59	PCDH9	inside	-173	1	LINC00550	downstream	1630843	0	1	0	1	PCDH9
13-57	chr13	107188475	107188753	+	14	0.661	17.5	16.5	2.2	7.49	1.85e-09	2.2	7.39	2.26e-09	5.32	1.93e-07	chr13:107188475-107188753	278	59	EFNB2	upstream	1087	0	ARGLU1	downstream	6908	0	1	0	1	EFNB2
13-69	chr13	114239653	114239931	+	14	0.7	16.5	16.5	3.3	5	4.36e-07	3.1	5.28	2.14e-07	6.52	1.26e-08	chr13:114239653-114239931	278	59	TFDP1	inside	-56135	0	TFDP1	inside	-876	0	1	1	1	TFDP1
15-38	chr15	45879402	45879680	+	14	0.7	17	16.5	0.7	22.48	1.63e-16	2.7	6.16	2.76e-08	12.28	1.53e-12	chr15:45879402-45879680	278	59	HMGN2P46	downstream	30474	0	BLOC1S6	inside	-264	1	0	1	1	BLOC1S6
16-106	chr16	451501	451779	+	14	0.63	17	16.5	4.4	3.75	1.57e-05	4.5	3.69	1.86e-05	8.42	3.57e-10	chr16:451501-451779	278	59	NME4	downstream	747	0	DECR2	upstream	78	0	0	1	1	DECR2
2-155	chr2	47630194	47630472	+	14	0.729	17	16.5	4	4.09	5.48e-06	1.3	12.31	1.47e-12	8.68	2.35e-10	chr2:47630194-47630472	278	59	EPCAM	downstream	16027	0	MSH2	inside	-267	1	0	1	1	MSH2
22-24	chr22	35776964	35777242	+	14	0.75	17	16.5	1.8	8.99	1.41e-10	4.5	3.69	1.86e-05	6.79	7.27e-09	chr22:35776964-35777242	278	59	TOM1	downstream	32977	0	HMOX1	inside	-183	1	0	1	1	HMOX1
7-103	chr7	55086669	55086947	+	14	0.704	16.5	16.5	2.6	6.42	1.55e-08	4.9	3.36	5.67e-05	7.64	1.41e-09	chr7:55086669-55086947	278	59	LOC100996654	downstream	214013	0	EGFR	inside	-223	1	0	1	1	EGFR
8-114	chr8	48173169	48173447	+	14	0.714	17	16.5	2.9	5.62	9.32e-08	0.4	36.93	7.7e-20	11.78	2.83e-12	chr8:48173169-48173447	278	59	LOC100287846	downstream	68730	0	SPIDR	upstream	22	0	0	1	1	SPIDR
9-97	chr9	116356313	116356591	+	14	0.745	17	16.5	3.7	4.5	1.67e-06	4	4.1	5.22e-06	6.48	1.36e-08	chr9:116356313-116356591	278	59	RGS3	inside	-3710	1	RGS3	inside	-158	1	1	1	1	RGS3
1-197	chr1	935207	935485	+	13.5	0.683	17.5	16	2.2	7.27	1.85e-09	4.5	3.58	1.86e-05	5.98	2.66e-08	chr1:935207-935485	278	58	HES4	inside	-345	1	HES4	inside	-1144	1	1	1	1	HES4
1-249	chr1	67895897	67896175	+	13.5	0.773	16	16	2.6	6.23	1.55e-08	4.9	3.26	5.67e-05	13.82	1.69e-13	chr1:67895897-67896175	278	58	SERBP1	inside	-226	1	GADD45A	upstream	254684	0	1	0	1	SERBP1
1-255	chr1	150208283	150208561	+	13.5	0.75	16	16	2.9	5.45	9.32e-08	2.7	5.97	2.76e-08	6.51	8.53e-09	chr1:150208283-150208561	278	58	ANP32E	inside	-221	1	CA14	upstream	21656	0	1	0	1	ANP32E
10-90	chr10	33246670	33246948	+	13.5	0.655	17	16	1.1	14.53	7.92e-14	2.2	7.16	2.26e-09	5.46	9.12e-08	chr10:33246670-33246948	278	58	ITGB1	inside	-152	1	ITGB1	inside	-57703	0	1	1	1	ITGB1
10-112	chr10	72163808	72164086	+	13.5	0.83	16	16	2.2	7.27	1.85e-09	4	3.98	5.22e-06	9.9	2.26e-11	chr10:72163808-72164086	278	58	LRRC20	upstream	21402	0	EIF4EBP2	inside	-226	1	0	1	1	EIF4EBP2
13-71	chr13	21714465	21714743	+	13.5	0.761	16	16	3.7	4.36	1.67e-06	2.2	7.16	2.26e-09	9.48	4.23e-11	chr13:21714465-21714743	278	58	LATS2	upstream	78743	0	SAP18	inside	-91	1	0	1	1	SAP18
14-89	chr14	39736464	39736742	+	13.5	0.679	17	16	3.7	4.36	1.67e-06	3.6	4.48	1.2e-06	8.95	9.68e-11	chr14:39736464-39736742	278	58	CTAGE5	inside	-83933	1	CTAGE5	inside	-415	1	1	1	1	CTAGE5
14-94	chr14	78227002	78227280	+	13.5	0.636	17	16	2.2	7.27	1.85e-09	2.2	7.16	2.26e-09	9.56	3.74e-11	chr14:78227002-78227280	278	58	SNW1	inside	-495	0	C14orf178	inside	-108	1	1	1	1	SNW1,C14orf178
15-37	chr15	101791909	101792187	+	13.5	0.704	17.5	16	0.7	21.8	1.63e-16	4.5	3.58	1.86e-05	8.81	1.21e-10	chr15:101791909-101792187	278	58	CHSY1	inside	-228	1	VIMP	downstream	18926	0	1	0	1	CHSY1
16-130	chr16	68877313	68877591	+	13.5	0.733	16	16	1.8	8.72	1.41e-10	0.9	17.91	3.23e-15	8.81	1.21e-10	chr16:68877313-68877591	278	58	CDH1	downstream	7869	0	TANGO6	inside	-83	1	0	1	1	TANGO6
18-30	chr18	9102692	9102970	+	13.5	0.712	16.5	16	2.9	5.45	9.32e-08	4.5	3.58	1.86e-05	7.22	2.03e-09	chr18:9102692-9102970	278	58	NDUFV2	inside	-31651	1	NDUFV2	inside	-343	1	1	1	1	NDUFV2
19-159	chr19	913080	913358	+	13.5	0.771	17.5	16	3.3	4.84	4.36e-07	2.7	5.97	2.76e-08	5.46	9.12e-08	chr19:913080-913358	278	58	R3HDM4	inside	-145	1	KISS1R	upstream	3983	0	1	0	1	R3HDM4
19-189	chr19	12917347	12917625	+	13.5	0.725	16.5	16	4	3.96	5.48e-06	4.9	3.26	5.67e-05	4.64	7.52e-07	chr19:12917347-12917625	278	58	PRDX2	upstream	4623	0	RNASEH2A	inside	-198	1	0	1	1	RNASEH2A
2-171	chr2	25016118	25016396	+	13.5	0.795	16.5	16	3.3	4.84	4.36e-07	3.6	4.48	1.2e-06	10.97	5.09e-12	chr2:25016118-25016396	278	58	PTRHD1	inside	-133	1	CENPO	inside	-66	1	1	1	1	PTRHD1,CENPO
2-183	chr2	200776108	200776386	+	13.5	0.708	16.5	16	3.3	4.84	4.36e-07	4.5	3.58	1.86e-05	13.99	1.4e-13	chr2:200776108-200776386	278	58	C2orf69	inside	-16888	1	C2orf69	inside	-408	1	1	1	1	C2orf69
2-186	chr2	220083520	220083798	+	13.5	0.765	16.5	16	5.1	3.11	9.39e-05	3.6	4.48	1.2e-06	10.17	1.53e-11	chr2:220083520-220083798	278	58	ABCB6	inside	-192	1	ATG9A	downstream	303	0	1	0	1	ABCB6
20-113	chr20	32950992	32951270	+	13.5	0.75	17	16	4.8	3.35	4.02e-05	3.6	4.48	1.2e-06	6.51	8.53e-09	chr20:32950992-32951270	278	58	AHCY	upstream	51384	0	ITCH	inside	-230	1	0	1	1	ITCH
3-144	chr3	122134979	122135257	+	13.5	0.688	16	16	3.3	4.84	4.36e-07	4.5	3.58	1.86e-05	8.74	1.36e-10	chr3:122134979-122135257	278	58	WDR5B	upstream	97	0	LOC102723582	inside	-205	1	1	1	1	WDR5B,LOC102723582
4-89	chr4	81187503	81187781	+	13.5	0.767	17	16	2.6	6.23	1.55e-08	4.9	3.26	5.67e-05	6.95	3.43e-09	chr4:81187503-81187781	278	58	PRDM8	downstream	62021	0	FGF5	inside	-40	1	0	1	1	FGF5
5-162	chr5	131132650	131132928	+	13.5	0.694	16	16	2.6	6.23	1.55e-08	4.9	3.26	5.67e-05	8.95	9.68e-11	chr5:131132650-131132928	278	58	FNIP1	inside	-106	1	LOC728637	downstream	9755	0	1	0	1	FNIP1
5-151	chr5	180229553	180229831	+	13.5	0.735	16.5	16	4	3.96	5.48e-06	2.2	7.16	2.26e-09	10.36	1.17e-11	chr5:180229553-180229831	278	58	MGAT1	inside	-495	1	MGAT1	inside	-12291	1	1	1	1	MGAT1
6-232	chr6	32145181	32145459	+	13.5	0.744	16	16	2.9	5.45	9.32e-08	4	3.98	5.22e-06	5.8	4.07e-08	chr6:32145181-32145459	278	58	AGPAT1	inside	-707	0	AGPAT1	inside	-9477	0	1	1	1	AGPAT1
6-243	chr6	128841538	128841816	+	13.5	0.786	16	16	0.7	21.8	1.63e-16	4.9	3.26	5.67e-05	18.97	1.35e-15	chr6:128841538-128841816	278	58	PTPRK	inside	-281	1	PTPRK	inside	-551893	1	1	1	1	PTPRK
7-90	chr7	151216526	151216804	+	13.5	0.808	17.5	16	1.1	14.53	7.92e-14	4.9	3.26	5.67e-05	5.06	2.45e-07	chr7:151216526-151216804	278	58	RHEB	inside	-484	1	RHEB	inside	-53707	1	1	1	1	RHEB
8-118	chr8	145669973	145670251	+	13.5	0.648	17	16	1.8	8.72	1.41e-10	4	3.98	5.22e-06	4.76	5.44e-07	chr8:145669973-145670251	278	58	TONSL	upstream	161	0	CYHR1	downstream	5063	0	1	0	1	TONSL
9-116	chr9	139838451	139838729	+	13.5	0.561	16	16	4	3.96	5.48e-06	4.9	3.26	5.67e-05	4.8	4.87e-07	chr9:139838451-139838729	278	58	FBXW5	inside	-755	1	FBXW5	inside	-3845	1	1	1	1	FBXW5
11-196	chr11	35639942	35640220	+	13.1	0.692	16.5	15.5	4.4	3.52	5.82e-05	2.7	5.78	1.67e-07	6.69	2.61e-08	chr11:35639942-35640220	278	56	FJX1	inside	-2479	1	FJX1	inside	-486	1	0	1	1	FJX1
11-223	chr11	118766447	118766725	+	13.1	0.655	16	15.5	3.7	4.22	7.42e-06	2.2	6.94	1.64e-08	4.14	9.41e-06	chr11:118766447-118766725	278	56	CXCR5	inside	-533	1	CXCR5	inside	-12251	1	1	0	1	CXCR5
11-225	chr11	118928078	118928356	+	13.1	0.691	16	15.5	3.7	4.22	7.42e-06	3.6	4.34	5.45e-06	6.06	9.3e-08	chr11:118928078-118928356	278	56	HYOU1	upstream	121	0	VPS11	upstream	10106	0	1	0	1	HYOU1
11-246	chr11	120435764	120436042	+	13.1	0.791	15.5	15.5	2.6	6.03	9.76e-08	3.6	4.34	5.45e-06	5.14	7.18e-07	chr11:120435764-120436042	278	56	GRIK4	inside	-423749	0	GRIK4	inside	-53578	0	1	1	1	GRIK4
11-226	chr11	129872341	129872619	+	13.1	0.684	16	15.5	1.8	8.45	1.24e-09	4	3.85	2.11e-05	4.02	1.33e-05	chr11:129872341-129872619	278	56	PRDM10	inside	-389	1	LINC00167	inside	-101	1	1	1	1	PRDM10,LINC00167
11-208	chr11	130786246	130786524	+	13.1	0.72	16.5	15.5	3.7	4.22	7.42e-06	3.1	4.96	1.11e-06	7.28	8.84e-09	chr11:130786246-130786524	278	56	SNX19	inside	-136	1	NTM	upstream	453846	0	1	0	1	SNX19
13-70	chr13	21099778	21100056	+	13.1	0.761	16	15.5	1.8	8.45	1.24e-09	4.5	3.47	6.81e-05	9.68	2e-10	chr13:21099778-21100056	278	56	CRYL1	inside	-234	1	IFT88	upstream	41151	0	1	0	1	CRYL1
13-81	chr13	48669091	48669369	+	13.1	0.816	15.5	15.5	2.9	5.28	5.15e-07	4	3.85	2.11e-05	12.61	5.38e-12	chr13:48669091-48669369	278	56	MED4	inside	-186	1	ITM2B	upstream	137904	0	1	0	1	MED4
14-106	chr14	23426017	23426295	+	13.1	0.68	16	15.5	2.9	5.28	5.15e-07	1.8	8.67	8.72e-10	8.89	6.31e-10	chr14:23426017-23426295	278	56	HAUS4	inside	-334	1	HAUS4	inside	-10859	1	1	1	1	HAUS4
15-32	chr15	41709038	41709316	+	13.1	0.76	17.5	15.5	3.3	4.69	2.14e-06	3.6	4.34	5.45e-06	9.43	2.85e-10	chr15:41709038-41709316	278	56	NDUFAF1	upstream	14380	0	RTF1	inside	-15	1	0	1	1	RTF1
17-233	chr17	74068414	74068692	+	13.1	0.646	15.5	15.5	4	3.84	2.21e-05	4.5	3.47	6.81e-05	6.61	3.05e-08	chr17:74068414-74068692	278	56	SRP68	inside	-193	1	GALR2	upstream	2189	0	1	0	1	SRP68
19-206	chr19	6737312	6737590	+	13.1	0.865	15.5	15.5	4.4	3.52	5.82e-05	0.9	17.35	5.78e-14	5.74	1.84e-07	chr19:6737312-6737590	278	56	GPR108	inside	-321	1	GPR108	inside	-7666	1	1	1	1	GPR108
19-208	chr19	8008647	8008925	+	13.1	0.702	15.5	15.5	2.9	5.28	5.15e-07	4.5	3.47	6.81e-05	7.91	2.94e-09	chr19:8008647-8008925	278	56	TIMM44	inside	-61	1	ELAVL1	downstream	14531	0	1	0	1	TIMM44
2-236	chr2	85822391	85822669	+	13.1	0.702	15	15.5	2.2	7.04	1.36e-08	3.1	4.96	1.11e-06	6.95	1.6e-08	chr2:85822391-85822669	278	56	VAMP5	downstream	1880	0	RNF181	upstream	167	0	0	1	1	RNF181
2-165	chr2	151342641	151342919	+	13.1	0.648	17	15.5	4	3.84	2.21e-05	4.5	3.47	6.81e-05	4.12	9.84e-06	chr2:151342641-151342919	278	56	RND3	inside	-1568	0	RND3	inside	-18213	0	1	1	1	RND3
3-148	chr3	9404683	9404961	+	13.1	0.766	15.5	15.5	0.4	42.24	1.56e-19	3.1	4.96	1.11e-06	8.09	2.2e-09	chr3:9404683-9404961	278	56	SRGAP3	upstream	113314	0	THUMPD3	inside	-245	1	0	1	1	THUMPD3
3-158	chr3	182511374	182511652	+	13.1	0.62	15.5	15.5	1.5	10.56	6.14e-11	3.6	4.34	5.45e-06	11.41	2.12e-11	chr3:182511374-182511652	278	56	ATP11B	inside	-128047	1	ATP11B	inside	-362	1	1	1	1	ATP11B
6-207	chr6	24666863	24667141	+	13.1	0.649	17	15.5	1.8	8.45	1.24e-09	4	3.85	2.11e-05	8.21	1.8e-09	chr6:24666863-24667141	278	56	TDP2	inside	-252	1	ACOT13	upstream	121	0	1	1	1	TDP2,ACOT13
8-142	chr8	109260781	109261059	+	13.1	0.696	15.5	15.5	3.3	4.69	2.14e-06	1.8	8.67	8.72e-10	6.57	3.3e-08	chr8:109260781-109261059	278	56	EIF3E	inside	-178	1	EMC2	upstream	194793	0	1	0	1	EIF3E
8-145	chr8	144653859	144654137	+	13.1	0.727	15.5	15.5	2.2	7.04	1.36e-08	0.9	17.35	5.78e-14	5.48	3.28e-07	chr8:144653859-144654137	278	56	MROH6	inside	-1069	1	MROH6	inside	-5775	1	1	1	1	MROH6
1-244	chr1	40025004	40025282	+	12.7	0.564	16	15	2.9	5.11	5.15e-07	2.7	5.6	1.67e-07	5.46	2.24e-07	chr1:40025004-40025282	278	54	PPIEL	inside	-366	0	PPIEL	inside	-37331	0	1	1	1	PPIEL
10-134	chr10	94050870	94051148	+	12.7	0.66	15	15	1.8	8.17	1.24e-09	4.5	3.36	6.81e-05	8.82	4.52e-10	chr10:94050870-94051148	278	54	CPEB3	inside	-5	1	2020-03-05	inside	-229	1	1	1	1	CPEB3,MARCH5
10-116	chr10	131934558	131934836	+	12.7	0.709	16	15	2.9	5.11	5.15e-07	4	3.73	2.11e-05	7.29	5.66e-09	chr10:131934558-131934836	278	54	LINC00959	upstream	25477	0	GLRX3	inside	-198	1	0	1	1	GLRX3
11-255	chr11	85956061	85956339	+	12.7	0.596	15	15	1.8	8.17	1.24e-09	4.5	3.36	6.81e-05	8.01	1.63e-09	chr11:85956061-85956339	278	54	EED	inside	-33724	1	EED	inside	-534	1	1	1	1	EED
13-82	chr13	49821950	49822228	+	12.7	0.738	15.5	15	2.2	6.81	1.36e-08	3.6	4.2	5.45e-06	9.63	1.38e-10	chr13:49821950-49822228	278	54	MLNR	downstream	25437	0	CDADC1	inside	-182	1	0	1	1	CDADC1
2-235	chr2	85581492	85581770	+	12.7	0.733	15	15	3.3	4.54	2.14e-06	4.5	3.36	6.81e-05	9.54	1.57e-10	chr2:85581492-85581770	278	54	RETSAT	inside	-329	1	RETSAT	inside	-12693	1	1	1	1	RETSAT
3-138	chr3	49507957	49508235	+	12.7	0.68	16	15	3.3	4.54	2.14e-06	4.5	3.36	6.81e-05	6.44	2.82e-08	chr3:49507957-49508235	278	54	DAG1	inside	-65094	1	DAG1	inside	-671	1	1	1	1	DAG1
1-303	chr1	26144801	26145079	+	12.3	0.743	14.5	14.5	4	3.59	8.39e-05	2.7	5.41	9.44e-07	6.15	2.12e-07	chr1:26144801-26145079	278	52	SEPN1	downstream	88	0	MTFR1L	upstream	1317	0	0	1	1	MTFR1L
1-327	chr1	212608447	212608725	+	12.3	0.743	14.5	14.5	2.6	5.64	5.77e-07	4	3.61	8.06e-05	8.9	2.35e-09	chr1:212608447-212608725	278	52	NENF	inside	-11274	0	NENF	inside	-2497	0	1	0	1	NENF
10-150	chr10	35931049	35931327	+	12.3	0.681	14.5	14.5	3.7	3.95	3.09e-05	3.1	4.64	5.42e-06	5.76	4.53e-07	chr10:35931049-35931327	278	52	FZD8	upstream	687	0	LINC01452	upstream	135902	0	1	0	1	FZD8
10-121	chr10	74451945	74452223	+	12.3	0.75	15.5	14.5	1.5	9.88	6.32e-10	4	3.61	8.06e-05	8.67	3.25e-09	chr10:74451945-74452223	278	52	MCU	inside	-195507	1	MCU	inside	-335	1	1	1	1	MCU
11-330	chr11	124765601	124765879	+	12.3	0.659	14	14.5	0.7	19.76	7.25e-14	2.2	6.49	1.11e-07	4.81	3.62e-06	chr11:124765601-124765879	278	52	ROBO4	inside	-2230	1	ROBO4	inside	-11766	1	0	1	1	ROBO4
12-125	chr12	104531729	104532007	+	12.3	0.784	15.5	14.5	3.7	3.95	3.09e-05	0.9	16.23	9.71e-13	6.59	9.34e-08	chr12:104531729-104532007	278	52	NFYB	inside	-311	1	NFYB	inside	-21150	1	1	1	1	NFYB
16-133	chr16	3507710	3507988	+	12.3	0.75	15.5	14.5	0.7	19.76	7.25e-14	3.1	4.64	5.42e-06	7.51	1.9e-08	chr16:3507710-3507988	278	52	NAA60	inside	-29253	0	NAA60	inside	-14321	0	1	1	1	NAA60
17-262	chr17	48070638	48070916	+	12.3	0.682	14.5	14.5	0.7	19.76	7.25e-14	4	3.61	8.06e-05	6.76	6.81e-08	chr17:48070638-48070916	278	52	DLX3	inside	-1950	1	DLX3	inside	-3548	1	1	1	1	DLX3
19-214	chr19	15560701	15560979	+	12.3	0.821	15.5	14.5	1.8	7.9	1.02e-08	2.2	6.49	1.11e-07	7.99	8.98e-09	chr19:15560701-15560979	278	52	WIZ	inside	-61	1	RASAL3	downstream	1458	0	1	0	1	WIZ
20-132	chr20	5931246	5931524	+	12.3	0.689	15.5	14.5	1.8	7.9	1.02e-08	2.2	6.49	1.11e-07	9.06	1.89e-09	chr20:5931246-5931524	278	52	TRMT6	upstream	42	0	MCM8	inside	-227	1	1	1	1	TRMT6,MCM8
4-133	chr4	2965393	2965671	+	12.3	0.688	15	14.5	0.4	39.51	6.39e-18	3.6	4.06	2.33e-05	8.25	6.05e-09	chr4:2965393-2965671	278	52	GRK4	inside	-77081	1	GRK4	inside	-329	1	1	1	1	GRK4
4-95	chr4	57301638	57301916	+	12.3	0.745	16.5	14.5	1.1	13.17	1.58e-11	3.6	4.06	2.33e-05	6.22	1.84e-07	chr4:57301638-57301916	278	52	PPAT	inside	-164	1	PAICS	inside	-2	1	1	1	1	PPAT,PAICS
5-189	chr5	43313373	43313651	+	12.3	0.846	15	14.5	3.3	4.39	9.9e-06	3.6	4.06	2.33e-05	8.05	8.15e-09	chr5:43313373-43313651	278	52	HMGCS1	inside	-241	1	CCL28	downstream	67948	0	1	0	1	HMGCS1
5-214	chr5	138940672	138940950	+	12.3	0.625	14.5	14.5	3.7	3.95	3.09e-05	3.6	4.06	2.33e-05	6.59	9.34e-08	chr5:138940672-138940950	278	52	TMEM173	upstream	78297	0	UBE2D2	inside	-200	1	0	1	1	UBE2D2
9-128	chr9	115983786	115984064	+	12.3	0.698	15	14.5	2.2	6.59	9.35e-08	1.3	10.82	1.99e-10	8.18	6.69e-09	chr9:115983786-115984064	278	52	FKBP15	upstream	145	0	SLC31A1	inside	-257	1	1	1	1	FKBP15,SLC31A1
1-322	chr1	179051055	179051333	+	11.8	0.65	14.5	14	3.3	4.24	9.9e-06	4	3.48	8.06e-05	4.6	4.03e-06	chr1:179051055-179051333	278	50	FAM20B	downstream	5353	0	TOR3A	inside	-222	1	0	1	1	TOR3A
10-160	chr10	96122460	96122738	+	11.8	0.829	14.5	14	2.9	4.77	2.67e-06	3.1	4.48	5.42e-06	8.67	2.11e-09	chr10:96122460-96122738	278	50	NOC3L	inside	-223	1	TBC1D12	upstream	39447	0	1	0	1	NOC3L
11-297	chr11	20385194	20385472	+	11.8	0.806	14	14	2.2	6.36	9.35e-08	3.6	3.92	2.33e-05	9.33	8.38e-10	chr11:20385194-20385472	278	50	DBX1	upstream	203324	0	HTATIP2	inside	-242	1	0	1	1	HTATIP2
12-172	chr12	68042528	68042806	+	11.8	0.871	14	14	2.2	6.36	9.35e-08	1.8	7.83	7.38e-09	14.84	1.98e-12	chr12:68042528-68042806	278	50	DYRK2	inside	-13916	1	DYRK2	inside	-295	1	1	1	1	DYRK2
12-160	chr12	122906431	122906709	+	11.8	0.64	14.5	14	1.8	7.63	1.02e-08	2.2	6.27	1.11e-07	5.76	3.02e-07	chr12:122906431-122906709	278	50	CLIP1	inside	-685	0	CLIP1	inside	-150729	0	1	1	1	CLIP1
13-98	chr13	49549880	49550158	+	11.8	0.614	14.5	14	2.2	6.36	9.35e-08	3.6	3.92	2.33e-05	6.44	7.99e-08	chr13:49549880-49550158	278	50	CYSLTR2	downstream	266382	0	FNDC3A	inside	-111	1	0	1	1	FNDC3A
14-165	chr14	74960380	74960658	+	11.8	0.705	14	14	3.7	3.81	3.09e-05	2.2	6.27	1.11e-07	6.08	1.59e-07	chr14:74960380-74960658	278	50	NPC2	upstream	296	0	ISCA2	inside	-236	1	1	1	1	NPC2,ISCA2
16-123	chr16	4421813	4422091	+	11.8	0.714	16	14	1.1	12.72	1.58e-11	1.8	7.83	7.38e-09	7.53	1.2e-08	chr16:4421813-4422091	278	50	CORO7	inside	-45149	0	VASN	inside	-243	1	0	1	1	VASN
17-274	chr17	30771479	30771757	+	11.8	0.75	14	14	3.3	4.24	9.9e-06	3.6	3.92	2.33e-05	7.36	1.58e-08	chr17:30771479-30771757	278	50	ZNF207	downstream	74011	0	PSMD11	inside	-277	1	0	1	1	PSMD11
19-288	chr19	35225061	35225339	+	11.8	0.718	14	14	4	3.47	8.39e-05	3.6	3.92	2.33e-05	8.98	1.34e-09	chr19:35225061-35225339	278	50	ZNF302	downstream	47759	0	ZNF181	upstream	140	0	0	1	1	ZNF181
2-234	chr2	70484889	70485167	+	11.8	0.705	15	14	3.7	3.81	3.09e-05	4	3.48	8.06e-05	6.57	6.29e-08	chr2:70484889-70485167	278	50	TIA1	upstream	9110	0	PCYOX1	upstream	63	0	0	1	1	PCYOX1
2-268	chr2	95831128	95831406	+	11.8	0.627	14.5	14	2.2	6.36	9.35e-08	1.3	10.45	1.99e-10	5.93	2.12e-07	chr2:95831128-95831406	278	50	ZNF514	upstream	5865	0	ZNF2	inside	-245	1	0	1	1	ZNF2
22-39	chr22	32026574	32026852	+	11.8	0.842	15	14	1.5	9.54	6.32e-10	2.7	5.22	9.44e-07	9.79	4.52e-10	chr22:32026574-32026852	278	50	PISD	inside	-236	1	PRR14L	downstream	50481	0	1	0	1	PISD
4-166	chr4	124315	124593	+	11.8	0.638	14	14	0.4	38.15	6.39e-18	3.1	4.48	5.42e-06	6.99	2.96e-08	chr4:124315-124593	278	50	ZNF718	inside	-71780	0	ZNF718	inside	-236	1	1	1	1	ZNF718
4-104	chr4	83811924	83812202	+	11.8	0.593	16	14	2.2	6.36	9.35e-08	3.1	4.48	5.42e-06	5.02	1.48e-06	chr4:83811924-83812202	278	50	SEC31A	inside	-509	0	SEC31A	inside	-72389	0	1	1	1	SEC31A
4-124	chr4	128702884	128703162	+	11.8	0.644	15.5	14	2.2	6.36	9.35e-08	4	3.48	8.06e-05	6.53	6.81e-08	chr4:128702884-128703162	278	50	SLC25A31	downstream	7437	0	HSPA4L	upstream	290	0	0	1	1	HSPA4L
6-322	chr6	33281541	33281819	+	11.8	0.633	14	14	1.5	9.54	6.32e-10	1.8	7.83	7.38e-09	4.1	1.43e-05	chr6:33281541-33281819	278	50	TAPBP	inside	-623	1	TAPBP	inside	-14348	1	1	1	1	TAPBP
6-308	chr6	56708119	56708397	+	11.8	0.689	14.5	14	1.5	9.54	6.32e-10	4	3.48	8.06e-05	5.69	3.46e-07	chr6:56708119-56708397	278	50	DST	inside	-344	1	DST	inside	-385613	1	1	1	1	DST
6-349	chr6	170473921	170474199	+	11.8	0.743	14	14	2.2	6.36	9.35e-08	3.1	4.48	5.42e-06	11.13	8.86e-11	chr6:170473921-170474199	278	50	LINC00574	downstream	270952	0	LOC102724511	upstream	1666	0	0	1	1	LOC102724511
8-151	chr8	92082191	92082469	+	11.8	0.795	15	14	1.5	9.54	6.32e-10	4	3.48	8.06e-05	8.44	2.92e-09	chr8:92082191-92082469	278	50	OTUD6B-AS1	inside	-226	1	OTUD6B	inside	-46	1	1	1	1	OTUD6B-AS1,OTUD6B
9-138	chr9	99775708	99775986	+	11.8	0.69	14.5	14	1.5	9.54	6.32e-10	1.8	7.83	7.38e-09	8.23	4.02e-09	chr9:99775708-99775986	278	50	HIATL2	inside	-154	1	CTSV	downstream	15972	0	1	0	1	HIATL2
1-361	chr1	212208964	212209242	+	11.4	0.698	14	13.5	1.8	7.36	7.88e-08	3.1	4.32	2.47e-05	10.61	1.13e-09	chr1:212208964-212209242	278	49	DTL	inside	-69384	1	DTL	inside	-348	1	1	1	1	DTL
10-161	chr10	96305466	96305744	+	11.4	0.69	14.5	13.5	3.3	4.09	4.28e-05	3.6	3.78	9.33e-05	7.93	3.33e-08	chr10:96305466-96305744	278	49	TBC1D12	downstream	9377	0	HELLS	inside	-221	1	0	1	1	HELLS
10-207	chr10	104952697	104952975	+	11.4	0.567	13.5	13.5	0.7	18.39	1.38e-12	2.7	5.04	5.01e-06	4.84	7.56e-06	chr10:104952697-104952975	278	49	NT5C2	inside	-366	0	NT5C2	inside	-105202	0	1	1	1	NT5C2
11-364	chr11	111750146	111750424	+	11.4	0.592	13.5	13.5	2.9	4.6	1.29e-05	3.6	3.78	9.33e-05	5.86	9.77e-07	chr11:111750146-111750424	278	49	C11orf1	inside	-4651	1	C11orf1	inside	-477	1	1	1	1	C11orf1
11-326	chr11	120207049	120207327	+	11.4	0.582	14	13.5	2.9	4.6	1.29e-05	1.8	7.55	5.84e-08	5.94	8.53e-07	chr11:120207049-120207327	278	49	TMEM136	downstream	2661	0	ARHGEF12	upstream	290	0	0	1	1	ARHGEF12
12-183	chr12	11325424	11325702	+	11.4	0.719	13.5	13.5	3.3	4.09	4.28e-05	3.6	3.78	9.33e-05	11.51	4.29e-10	chr12:11325424-11325702	278	49	LOC100129361	inside	-3195	1	LOC100129361	inside	-1923	1	0	1	1	LOC100129361
13-89	chr13	53029792	53030070	+	11.4	0.603	15	13.5	1.5	9.2	6.07e-09	1.8	7.55	5.84e-08	6.13	6.01e-07	chr13:53029792-53030070	278	49	CKAP2	inside	-20974	0	CKAP2	inside	-576	0	1	1	1	CKAP2
13-109	chr13	100741023	100741301	+	11.4	0.571	14	13.5	1.8	7.36	7.88e-08	2.2	6.04	7.04e-07	6.84	1.78e-07	chr13:100741023-100741301	278	49	LINC00554	upstream	90860	0	PCCA	inside	-33	1	0	1	1	PCCA
16-213	chr16	75261197	75261475	+	11.4	0.673	13	13.5	0.4	36.79	2.44e-16	3.6	3.78	9.33e-05	4.27	2.74e-05	chr16:75261197-75261475	278	49	LOC100506281	inside	-904	1	LOC100506281	inside	-1195	1	1	1	1	LOC100506281
17-297	chr17	1012304	1012582	+	11.4	0.682	13.5	13.5	0.4	36.79	2.44e-16	2.2	6.04	7.04e-07	5.86	9.77e-07	chr17:1012304-1012582	278	49	ABR	inside	-36	1	ABR	inside	-105825	0	1	1	1	ABR
17-260	chr17	38474365	38474643	+	11.4	0.714	14.5	13.5	1.5	9.2	6.07e-09	2.2	6.04	7.04e-07	6.51	3.09e-07	chr17:38474365-38474643	278	49	RARA	inside	-39530	0	RARA	inside	-171	1	1	1	1	RARA
19-317	chr19	14138543	14138821	+	11.4	0.706	13.5	13.5	1.5	9.2	6.07e-09	2.7	5.04	5.01e-06	5.69	1.36e-06	chr19:14138543-14138821	278	49	RFX1	upstream	21409	0	RLN3	upstream	195	0	0	1	1	RLN3
2-291	chr2	42588271	42588549	+	11.4	0.646	14	13.5	1.5	9.2	6.07e-09	3.1	4.32	2.47e-05	7.1	1.18e-07	chr2:42588271-42588549	278	49	COX7A2L	inside	-85	1	KCNG3	downstream	80607	0	1	0	1	COX7A2L
2-311	chr2	198317680	198317958	+	11.4	0.644	14	13.5	2.2	6.13	6.02e-07	3.6	3.78	9.33e-05	7.05	1.28e-07	chr2:198317680-198317958	278	49	SF3B1	upstream	17909	0	COQ10B	upstream	272	0	0	1	1	COQ10B
21-37	chr21	28217434	28217712	+	11.4	0.762	14	13.5	0.4	36.79	2.44e-16	2.7	5.04	5.01e-06	6.7	2.27e-07	chr21:28217434-28217712	278	49	ADAMTS1	inside	-294	1	ADAMTS1	inside	-9107	1	1	1	1	ADAMTS1
22-71	chr22	43411221	43411499	+	11.4	0.833	13.5	13.5	1.8	7.36	7.88e-08	1.8	7.55	5.84e-08	10.38	1.47e-09	chr22:43411221-43411499	278	49	PACSIN2	upstream	37	0	LOC100506679	upstream	23091	0	1	0	1	PACSIN2
3-231	chr3	129158549	129158827	+	11.4	0.714	13.5	13.5	2.2	6.13	6.02e-07	2.7	5.04	5.01e-06	10.26	1.68e-09	chr3:129158549-129158827	278	49	MBD4	inside	-473	1	MBD4	inside	-9041	1	1	1	1	MBD4
4-178	chr4	140222533	140222811	+	11.4	0.628	14	13.5	1.8	7.36	7.88e-08	3.1	4.32	2.47e-05	6.09	6.45e-07	chr4:140222533-140222811	278	49	NDUFC1	inside	-1172	0	NAA15	inside	-136	1	1	1	1	NDUFC1,NAA15
5-257	chr5	114937528	114937806	+	11.4	0.614	13.5	13.5	1.8	7.36	7.88e-08	2.2	6.04	7.04e-07	8.51	1.5e-08	chr5:114937528-114937806	278	49	TICAM2	inside	-648	1	TICAM2	inside	-23614	1	1	1	1	TICAM2
8-197	chr8	42751276	42751554	+	11.4	0.659	13.5	13.5	1.5	9.2	6.07e-09	3.6	3.78	9.33e-05	11.95	2.75e-10	chr8:42751276-42751554	278	49	RNF170	inside	-590	1	RNF170	inside	-43117	1	1	1	1	RNF170
8-177	chr8	80942092	80942370	+	11.4	0.61	14	13.5	1.8	7.36	7.88e-08	1.3	10.07	2.09e-09	9.44	4.46e-09	chr8:80942092-80942370	278	49	MRPS28	inside	-414	1	MRPS28	inside	-111276	1	1	1	1	MRPS28
8-189	chr8	143751636	143751914	+	11.4	0.667	14	13.5	1.8	7.36	7.88e-08	1.3	10.07	2.09e-09	5.22	3.45e-06	chr8:143751636-143751914	278	49	JRK	upstream	224	0	PSCA	inside	-189	1	1	1	1	JRK,PSCA
1-478	chr1	23038982	23039260	+	11	0.781	12.5	13	1.1	11.81	2.02e-10	0.9	14.55	1.52e-11	9.78	1.91e-09	chr1:23038982-23039260	278	47	EPHB2	inside	-202841	0	EPHB2	inside	-1930	0	1	1	1	EPHB2
1-307	chr1	40974323	40974601	+	11	0.8	14.5	13	1.1	11.81	2.02e-10	3.6	3.64	9.33e-05	8.27	1.35e-08	chr1:40974323-40974601	278	47	ZFP69	downstream	12308	0	EXO5	inside	-169	1	0	1	1	EXO5
1-382	chr1	46016423	46016701	+	11	0.596	13.5	13	1.8	7.08	7.88e-08	2.7	4.85	5.01e-06	7.1	7.64e-08	chr1:46016423-46016701	278	47	PRDX1	upstream	27861	0	AKR1A1	inside	-247	1	0	1	1	AKR1A1
1-350	chr1	151299579	151299857	+	11	0.652	14	13	1.5	8.86	6.07e-09	2.2	5.82	7.04e-07	6.89	1.08e-07	chr1:151299579-151299857	278	47	PI4KB	inside	-612	1	PI4KB	inside	-35585	1	1	1	1	PI4KB
1-331	chr1	244211254	244211532	+	11	0.861	14.5	13	2.9	4.43	1.29e-05	2.7	4.85	5.01e-06	9.57	2.45e-09	chr1:244211254-244211532	278	47	LOC339529	downstream	635	0	ZBTB18	upstream	708	0	0	1	1	ZBTB18
11-359	chr11	85779962	85780240	+	11	0.689	13.5	13	2.6	5.06	3.19e-06	3.6	3.64	9.33e-05	7.91	2.25e-08	chr11:85779962-85780240	278	47	PICALM	inside	-177	1	PICALM	inside	-112027	0	1	1	1	PICALM
13-154	chr13	19312269	19312547	+	11	0.667	12	13	3.3	3.94	4.28e-05	3.6	3.64	9.33e-05	14.91	1.13e-11	chr13:19312269-19312547	278	47	LINC00417	inside	-1970	1	LINC00417	inside	-308	1	1	1	1	LINC00417
13-113	chr13	21635516	21635794	+	11	0.732	13.5	13	1.5	8.86	6.07e-09	2.2	5.82	7.04e-07	7.1	7.64e-08	chr13:21635516-21635794	278	47	LATS2	inside	-206	1	SAP18	upstream	78858	0	1	0	1	LATS2
14-200	chr14	74353630	74353908	+	11	0.722	13	13	3.3	3.94	4.28e-05	1.3	9.7	2.09e-09	6.89	1.08e-07	chr14:74353630-74353908	278	47	ZNF410	inside	-45361	0	ZNF410	inside	-591	0	1	1	1	ZNF410
15-72	chr15	35261689	35261967	+	11	0.816	14	13	1.5	8.86	6.07e-09	3.1	4.16	2.47e-05	10.7	6.58e-10	chr15:35261689-35261967	278	47	AQR	inside	-306	1	AQR	inside	-113416	1	1	1	1	AQR
16-178	chr16	2479336	2479614	+	11	0.667	13.5	13	0.7	17.71	1.38e-12	3.6	3.64	9.33e-05	5.9	6.01e-07	chr16:2479336-2479614	278	47	ABCA17P	downstream	2636	0	CCNF	inside	-220	1	0	1	1	CCNF
19-315	chr19	13213450	13213728	+	11	0.829	13.5	13	2.6	5.06	3.19e-06	3.1	4.16	2.47e-05	5.14	2.72e-06	chr19:13213450-13213728	278	47	LYL1	inside	-524	1	LYL1	inside	-3887	1	1	1	1	LYL1
19-321	chr19	33555616	33555894	+	11	0.7	13.5	13	2.6	5.06	3.19e-06	1.3	9.7	2.09e-09	6.06	4.5e-07	chr19:33555616-33555894	278	47	RHPN2	inside	-208	1	GPATCH1	upstream	15891	0	1	0	1	RHPN2
19-371	chr19	54693043	54693321	+	11	0.789	13	13	1.5	8.86	6.07e-09	1.8	7.27	5.84e-08	4.86	4.87e-06	chr19:54693043-54693321	278	47	MBOAT7	inside	-690	1	MBOAT7	inside	-16216	1	1	1	1	MBOAT7
22-66	chr22	20862014	20862292	+	11	0.692	13.5	13	1.1	11.81	2.02e-10	0.9	14.55	1.52e-11	7.91	2.25e-08	chr22:20862014-20862292	278	47	MED15	inside	-79905	1	MED15	inside	-464	1	1	1	1	MED15
6-346	chr6	160210506	160210784	+	11	0.7	14	13	3.3	3.94	4.28e-05	2.2	5.82	7.04e-07	5.87	6.45e-07	chr6:160210506-160210784	278	47	TCP1	inside	-229	1	MRPL18	upstream	707	0	1	1	1	TCP1,MRPL18
8-227	chr8	143808604	143808882	+	11	0.653	13	13	2.6	5.06	3.19e-06	1.3	9.7	2.09e-09	4.41	1.34e-05	chr8:143808604-143808882	278	47	LOC100288181	upstream	213	0	THEM6	inside	-262	1	1	1	1	LOC100288181,THEM6
X-69	chrX	152864272	152864550	+	11	0.794	13	13	0.4	35.42	2.44e-16	2.7	4.85	5.01e-06	7.84	2.49e-08	chrX:152864272-152864550	278	47	FAM58A	inside	-360	1	FAM58A	inside	-11168	1	1	1	1	FAM58A
1-488	chr1	40915664	40915942	+	10.6	0.659	12.5	12.5	2.6	4.87	1.64e-05	2.2	5.6	4.16e-06	7.6	1.8e-07	chr1:40915664-40915942	278	45	SMAP2	downstream	26666	0	ZFP69B	upstream	394	0	0	1	1	ZFP69B
1-437	chr1	54665624	54665902	+	10.6	0.619	13	12.5	1.8	6.81	5.64e-07	1.3	9.33	2.05e-08	8.1	9.28e-08	chr1:54665624-54665902	278	45	CYB5RL	inside	-122	1	MRPL37	inside	-63	1	1	1	1	CYB5RL,MRPL37
10-226	chr10	105110652	105110930	+	10.6	0.659	13	12.5	1.1	11.35	2.4e-09	2.2	5.6	4.16e-06	5.08	1.07e-05	chr10:105110652-105110930	278	45	PCGF6	inside	-239	1	TAF5	upstream	16793	0	1	0	1	PCGF6
11-376	chr11	14541688	14541966	+	10.6	0.652	13	12.5	0.7	17.03	2.45e-11	2.7	4.66	2.47e-05	7.74	1.5e-07	chr11:14541688-14541966	278	45	PSMA1	inside	-303	1	PSMA1	inside	-6455	1	1	1	1	PSMA1
12-182	chr12	9102028	9102306	+	10.6	0.743	13.5	12.5	1.5	8.52	5.42e-08	2.7	4.66	2.47e-05	14.1	2.03e-10	chr12:9102028-9102306	278	45	M6PR	inside	-329	1	M6PR	inside	-9350	1	1	1	1	M6PR
13-141	chr13	42622846	42623124	+	10.6	0.694	12.5	12.5	2.2	5.68	3.6e-06	1.3	9.33	2.05e-08	5.5	4.95e-06	chr13:42622846-42623124	278	45	DGKH	inside	-194187	1	DGKH	inside	-8953	1	1	1	1	DGKH
16-233	chr16	67572017	67572295	+	10.6	0.562	12.5	12.5	1.8	6.81	5.64e-07	1.8	6.99	4.29e-07	4.86	1.67e-05	chr16:67572017-67572295	278	45	FAM65A	inside	-8674	0	FAM65A	inside	-9576	0	1	1	1	FAM65A
16-167	chr16	68057131	68057409	+	10.6	0.7	14	12.5	2.9	4.26	5.84e-05	2.2	5.6	4.16e-06	6.38	1.1e-06	chr16:68057131-68057409	278	45	DUS2	inside	-56095	1	DUS2	inside	-563	1	1	1	1	DUS2
17-381	chr17	36858272	36858550	+	10.6	0.614	12.5	12.5	1.5	8.52	5.42e-08	2.2	5.6	4.16e-06	4.1	8.2e-05	chr17:36858272-36858550	278	45	C17orf96	upstream	27085	0	MIR4734	inside	-36	1	0	1	1	MIR4734
19-351	chr19	11546263	11546541	+	10.6	0.788	13	12.5	2.9	4.26	5.84e-05	2.7	4.66	2.47e-05	5.83	2.76e-06	chr19:11546263-11546541	278	45	PRKCSH	inside	-15519	1	PRKCSH	inside	-464	1	1	1	1	PRKCSH
19-415	chr19	52551926	52552204	+	10.6	0.788	12.5	12.5	1.8	6.81	5.64e-07	1.8	6.99	4.29e-07	7.81	1.36e-07	chr19:52551926-52552204	278	45	ZNF432	inside	-147	1	ZNF841	downstream	15514	0	1	0	1	ZNF432
22-70	chr22	41215172	41215450	+	10.6	0.667	13.5	12.5	1.1	11.35	2.4e-09	1.3	9.33	2.05e-08	7.23	3.06e-07	chr22:41215172-41215450	278	45	SLC25A17	inside	-231	1	ST13	downstream	5088	0	1	0	1	SLC25A17
3-233	chr3	142297338	142297616	+	10.6	0.732	13.5	12.5	1.5	8.52	5.42e-08	0.9	13.99	2.21e-10	9.4	1.88e-08	chr3:142297338-142297616	278	45	ATR	inside	-330	1	ATR	inside	-129540	1	1	1	1	ATR
5-277	chr5	65220871	65221149	+	10.6	0.667	13	12.5	0.7	17.03	2.45e-11	2.2	5.6	4.16e-06	5.24	8.04e-06	chr5:65220871-65221149	278	45	NLN	downstream	95760	0	ERBB2IP	upstream	1232	0	0	1	1	ERBB2IP
6-360	chr6	28129439	28129717	+	10.6	0.737	13.5	12.5	1.1	11.35	2.4e-09	2.2	5.6	4.16e-06	6.34	1.19e-06	chr6:28129439-28129717	278	45	ZKSCAN8	downstream	2189	0	ZNF192P1	inside	-179	1	0	1	1	ZNF192P1
6-434	chr6	117803695	117803973	+	10.6	0.667	13	12.5	2.6	4.87	1.64e-05	1.3	9.33	2.05e-08	8.74	4.09e-08	chr6:117803695-117803973	278	45	ROS1	upstream	56677	0	DCBLD1	inside	-154	1	0	1	1	DCBLD1
6-438	chr6	150263098	150263376	+	10.6	0.737	13	12.5	1.1	11.35	2.4e-09	2.7	4.66	2.47e-05	14.1	2.03e-10	chr6:150263098-150263376	278	45	RAET1G	upstream	18884	0	ULBP2	inside	-241	1	0	1	1	ULBP2
7-206	chr7	148725369	148725647	+	10.6	0.809	13.5	12.5	2.6	4.87	1.64e-05	2.2	5.6	4.16e-06	5.57	4.36e-06	chr7:148725369-148725647	278	45	PDIA4	inside	-413	1	PDIA4	inside	-25494	1	1	1	1	PDIA4
8-221	chr8	103250800	103251078	+	10.6	0.757	13	12.5	2.6	4.87	1.64e-05	2.7	4.66	2.47e-05	7.81	1.36e-07	chr8:103250800-103251078	278	45	RRM2B	inside	-546	1	RRM2B	inside	-34350	1	1	1	1	RRM2B
11-452	chr11	9780042	9780320	+	10.2	0.667	12	12	2.6	4.67	1.64e-05	1.3	8.95	2.05e-08	4.97	9.03e-06	chr11:9780042-9780320	278	43	SBF2-AS1	inside	-52824	1	SBF2-AS1	inside	-481	1	1	1	1	SBF2-AS1
11-418	chr11	59577959	59578237	+	10.2	0.632	12.5	12	2.2	5.45	3.6e-06	1.3	8.95	2.05e-08	4.61	1.86e-05	chr11:59577959-59578237	278	43	MRPL16	inside	-386	1	MRPL16	inside	-4630	1	1	1	1	MRPL16
13-179	chr13	115047448	115047726	+	10.2	0.568	12	12	2.2	5.45	3.6e-06	2.7	4.48	2.47e-05	4.37	3.1e-05	chr13:115047448-115047726	278	43	UPF3A	inside	-23843	1	UPF3A	inside	-668	1	1	1	1	UPF3A
14-241	chr14	23235968	23236246	+	10.2	0.641	12	12	2.6	4.67	1.64e-05	1.3	8.95	2.05e-08	5.87	1.71e-06	chr14:23235968-23236246	278	43	OXA1L	inside	-5030	1	OXA1L	inside	-516	1	1	1	1	OXA1L
19-456	chr19	41903084	41903362	+	10.2	0.733	12	12	2.2	5.45	3.6e-06	0.9	13.43	2.21e-10	6.51	5.95e-07	chr19:41903084-41903362	278	43	EXOSC5	inside	-172	1	BCKDHA	upstream	331	0	1	1	1	EXOSC5,BCKDHA
2-496	chr2	224809836	224810114	+	10.2	0.788	12	12	0.4	32.7	8.63e-15	1.3	8.95	2.05e-08	11.04	2.08e-09	chr2:224809836-224810114	278	43	WDFY1	inside	-216	1	MRPL44	upstream	12006	0	1	0	1	WDFY1
2-442	chr2	239335570	239335848	+	10.2	0.609	12.5	12	2.2	5.45	3.6e-06	2.7	4.48	2.47e-05	4.66	1.67e-05	chr2:239335570-239335848	278	43	TRAF3IP1	downstream	26029	0	ASB1	inside	-223	1	0	1	1	ASB1
4-249	chr4	83933792	83934070	+	10.2	0.6	12.5	12	1.1	10.9	2.4e-09	0.9	13.43	2.21e-10	5.6	2.76e-06	chr4:83933792-83934070	278	43	LIN54	inside	-302	1	LIN54	inside	-88314	1	1	1	1	LIN54
5-301	chr5	41904082	41904360	+	10.2	0.692	12.5	12	1.5	8.17	5.42e-08	2.2	5.37	4.16e-06	6.99	2.81e-07	chr5:41904082-41904360	278	43	OXCT1-AS1	downstream	31744	0	C5orf51	upstream	109	0	0	1	1	C5orf51
6-394	chr6	19837565	19837843	+	10.2	0.758	13	12	1.8	6.54	5.64e-07	0.9	13.43	2.21e-10	10.11	5.47e-09	chr6:19837565-19837843	278	43	LOC101928519	upstream	656854	0	ID4	inside	-243	1	0	1	1	ID4
8-236	chr8	54793389	54793667	+	10.2	0.7	12.5	12	1.1	10.9	2.4e-09	1.8	6.71	4.29e-07	4.51	2.29e-05	chr8:54793389-54793667	278	43	RGS20	inside	-78475	0	RGS20	inside	-236	1	1	1	1	RGS20
9-231	chr9	26947264	26947542	+	10.2	0.692	12	12	2.2	5.45	3.6e-06	1.8	6.71	4.29e-07	7.11	2.36e-07	chr9:26947264-26947542	278	43	PLAA	inside	-204	1	IFT74	inside	-233	1	1	1	1	PLAA,IFT74
9-247	chr9	100000291	100000569	+	10.2	0.667	12	12	2.2	5.45	3.6e-06	2.7	4.48	2.47e-05	8.15	5.61e-08	chr9:100000291-100000569	278	43	GAS2L1P2	upstream	156064	0	LOC100499484-C9ORF174	upstream	138	0	0	1	1	LOC100499484-C9ORF174
4-275	chr4	56719802	56720080	+	9.73	0.758	12	11.5	2.6	4.48	7.81e-05	0.9	12.87	2.97e-09	12.97	2.74e-09	chr4:56719802-56720080	278	41	LOC644145	downstream	16372	0	EXOC1	inside	-265	1	0	1	1	EXOC1
5-348	chr5	129240680	129240958	+	9.73	0.688	12	11.5	2.6	4.48	7.81e-05	1.3	8.58	1.85e-07	10.31	3e-08	chr5:129240680-129240958	278	41	CHSY3	inside	-281647	1	CHSY3	inside	-436	1	1	1	1	CHSY3
6-506	chr6	17393733	17394011	+	9.73	0.714	12	11.5	1.8	6.27	3.74e-06	2.2	5.15	2.27e-05	5.7	8.94e-06	chr6:17393733-17394011	278	41	RBM24	downstream	99634	0	CAP2	inside	-276	1	0	1	1	CAP2
8-252	chr8	143695559	143695837	+	9.73	0.725	12.5	11.5	0.7	15.67	4.01e-10	1.8	6.44	2.92e-06	5.22	1.99e-05	chr8:143695559-143695837	278	41	ARC	inside	-274	1	JRK	downstream	43036	0	1	0	1	ARC
10-265	chr10	13203439	13203717	+	9.31	0.852	12	11	1.5	7.49	4.48e-07	2.2	4.92	2.27e-05	8.18	1.9e-07	chr10:13203439-13203717	278	40	OPTN	downstream	23163	0	MCM10	inside	-164	1	0	1	1	MCM10
19-467	chr19	53606502	53606780	+	9.31	0.694	12	11	2.6	4.28	7.81e-05	1.8	6.16	2.92e-06	6.87	1.03e-06	chr19:53606502-53606780	278	40	ZNF160	inside	-185	1	ZNF415	downstream	4351	0	1	0	1	ZNF160
