# Supplementary material for: EZH2 engages TGFβ signaling to promote breast cancer bone metastasis via integrin β1-FAK activation
Source: Nat Commun. 2022 May 10;13:2543. doi: 10.1038/s41467-022-30105-0 (PMC9091212; doi:10.1038/s41467-022-30105-0)
Supplement: Supplementary file 6 — Source Data [file 41467_2022_30105_MOESM6_ESM.zip]

Archive with 2 entries (2 files):
- Source Data full blots.pdf
- Source data numerical data.xlsx
