# Supplementary material for: EZH2 engages TGFβ signaling to promote breast cancer bone metastasis via integrin β1-FAK activation
Source: Nat Commun. 2022 May 10;13:2543. doi: 10.1038/s41467-022-30105-0 (PMC9091212; doi:10.1038/s41467-022-30105-0)
Supplement: Supplementary file 6 — Source Data [file 41467_2022_30105_MOESM6_ESM.zip › Source data numerical data.xlsx]

## Sheet: Fig. 1a
Bone met free survival						Overall survival
days	1566 shCtrl	1566 shEZH2				days	1566 shCtrl	1566 shEZH2
7						16	1
14	1	1				19	1
14	1	1				20	1
14	1					20	1
14	1					24	1
14	1					24	1
14	1					30		1
14	1					30		1
14	1					35	1
21		1				35	1
56		0				56		1
56		0				56		0
56		0				56		0
56		0				56		0
						56		0

## Sheet: Fig. 1c
bone met. Free survival
Days	pLenit vehicle	WT vehicle	WT GSK126
7	1	1	1
7			1
14	1	1	1
14
14
21	1	1	1
21		1	1
21		1	1
21		1	1
21		1	1
21		1
28	1	1	1
28	1	1
35	1
35
42	1	1
49	0		1
55	0
55	0
1: detected bone metastsis by BLI image.
0: no detected bone metastais by BLI image.

## Sheet: Fig. 1e
Bone met. free survuval
Days	1566.Ctrl Veh.	1566.Ctrl EPZ	1566.KO Veh.
15	1	1	1
15	1	1
15	1	1
15	1	1
22	1	1	1
22	1
29	1	1
29	1	1
36			0
36			0
36			0
36			0
36			0
36			0
36			0
1: detected bone metastsis by BLI image.
0: no detected bone metastais by BLI image.

## Sheet: Fig. 1f
Overall survival
Days	1566.Ctrl Veh.	1566.Ctrl EPZ	1566.KO Veh.
26	1
28		1
30	1
30		1
31	1
31		1
33		1
35	1
36		1
36		1
37	1
37	1
37	1
38	1	1
40			0
40			0
40			0
40			0
40			0
40			0
40			0
40			0
40			0
1: dead
0: survival

## Sheet: Fig. 1g
migration
231	sgCtrl	KO#1	KO#2
320	340	160	200
324	290	140	220
340	320	150	240
368	350	120	250
300	300	130	260
invasion
231	sgCtrl	KO#1	KO#2
45	56	5	8
55	48	2	10
40	40	0	12
36	36	2	15
40	40	6	7

## Sheet: Fig. 1h
migration
Ctrl	WT	WT+GSK126	H694A
60	200	230	210
50	180	190	170
30	220	220	240
65	210	180	250
invasion
Ctrl	WT	WT+GSK126	H694A
20	60	70	90
25	80	90	75
16	70	70	80
30	75	65	60

## Sheet: Fig. S1g
	231						231.KO
Day0	1	1	1	1	1	1	1	1	1	1	1
Day7	1.65818	4.74425	5.21982	2.52395	5.28529	1.75239	1.31678	1.37397	1.5896	1.9676	1.22809
Day14	1.85162	13.5733	17.3544	4.33686	10.4588	2.6484	2.27705	0.56027	3.24419	4.85001	2.38868
Day21	7.462	24.333	16.687	12.368	15.726	5.868	1.30452	4.35274	2.49188	1.14423	1.18981
Day28	12.2423	85.3489	42.9425	33.182	83.1765	8.52428	3.4784	10.4075	4.2127	8.4929	5.0484

## Sheet: Fig. S1i
MTT
	231				231.sgCtrl				231.KO#1				231.KO#2
0	0.846154	1.02564	0.923077	1.17949	1.11429	0.942857	0.914286	1.08571	1	0.975	1	1	1	1.04444	0.955556	1.04444
2	3.07692	2.97436	3.10256	3.30769	3.14286	3.31429	3.42857	3.14286	3.95	3.625	3.5	3.525	3.08889	3.08889	3.26667	2.91111
4	10.5154	10.5667	10.4615	11.0513	10.8143	10.7429	10.6571	11.0571	11.325	11.775	14	11.9	10.0444	9.37778	10.4667	9.73333
6	18.8718	18.4359	19.6667	19.5641	17.3429	18.0286	19.8857	17.9714	19	16.5	19.6	17.95	19.3111	18.9556	21.3333	19.5333
8	24.5846	24.6923	26.0545	25.6943	24.3714	24	24.4571	24.6857	25	23	22	24	28.5111	26.5556	26.4	27.0667

## Sheet: Fig. S1k
MTT
	231P+DMSO				231P+GSK126
0	0.846154	1.02564	0.923077	1.17949	1.11429	0.942857	0.914286	1.08571
2	3.07692	2.97436	3.10256	3.30769	3.14286	3.31429	3.42857	3.14286
4	10.6154	10.6667	10.4615	11.0513	10.9143	10.7429	10.4571	11.0571
6	18.8718	18.4359	19.6667	19.5641	17.3429	18.0286	19.8857	17.9714
8	24.3846	24.6923	25.0513	24.6923	24.3714	23	23.4571	24.6857

## Sheet: Fig. S1l
migration
231 Vehicle	231 GSK126
290	340
320	280
280	270
300	310
275	290
invasion
231 Vehicle	231 GSK126
53	45
60	62
50	66
37	48
50	51

[truncated: 38 more sheets: Fig. S1n, Fig. S1o, Fig. 2b, Fig. 2c, Fig. 2d, Fig. 2e, Fig. 2f, Fig. 2g, Fig. 2h, Fig. S2c, Fig. S2d, Fig. S2e, Fig. S2f, Fig. S2g, Fig. S2h, Fig. S2i, Fig. S3i, Fig. S3k, Fig. 5b, Fig. 5c …]
